# Supplementary material for: Age and Behavior-Dependent Differential miRNAs Expression in the Hypopharyngeal Glands of Honeybees (Apis mellifera L.)
Source: Insects. 2021 Aug 26;12(9):764. doi: 10.3390/insects12090764 (PMC8466209; doi:10.3390/insects12090764)
Supplement: Supplementary file 1 [file insects-12-00764-s001.zip]

Archive with 1 entries (1 files):
- insects-1323940-supplementary.xlsx
