# Supplementary material for: Age and Behavior-Dependent Differential miRNAs Expression in the Hypopharyngeal Glands of Honeybees (Apis mellifera L.)
Source: Insects. 2021 Aug 26;12(9):764. doi: 10.3390/insects12090764 (PMC8466209; doi:10.3390/insects12090764)
Supplement: Supplementary file 1 [file insects-12-00764-s001.zip › insects-1323940-supplementary.xlsx]

## Sheet: Table S1
Table S1 Details of the sRNA-seq data
Samples	Raw data	Clean data	Clean data (%)
NB1	11158238	5312000	47.61
NB2	10266515	3270553	31.86
NB3	9215762	4231295	45.91
FB1	12857500	6272641	48.79
FB2	13542456	6848669	50.57
FB3	12213550	6158547	50.42
NEB1	13769313	5786179	42.02
NEB2	10521420	4986002	47.39
NEB3	8795455	4107309	46.7
Samples	Raw data	Clean data	Clean data (%)

## Sheet: Table S2
Table S2 The known miRNAs detected in NB, FB, and NEB libraries
miR_name	miR_seq	FB1(raw)	FB2(raw)	FB3(raw)	FB (mean)	NB1(raw)	NB2(raw)	NB3(raw)	NB(mean)	NEB1(raw)	NEB2(raw)	NEB3(raw)	NEB(mean)
ame-miR-276-3p	TAGGAACTTCATACCGTGCTCT	149047	177814	388760	238540	317802	137542	271359	242234	535499	498414	427065	486993
ame-miR-375-3p	TTTGTTCGTTCGGCTCGAGTTA	65110	46736	93733	68526.3	250956	112735	302125	221939	82224	79392	65018	75544.7
ame-miR-14-3p	TCAGTCTTTTTCTCTCTCCTA	51817	25968	49675	42486.7	135901	58344	120198	104814	83389	79476	50009	70958
ame-miR-3477-5p	TAATCTCATGCGGTAACTGTGAG	17376	12609	37062	22349	120243	45986	91783	86004	47848	39032	27614	38164.7
ame-miR-317-3p	TGAACACAGCTGGTGGTATCTCAGT	31552	14059	38647	28086	91187	26475	70290	62650.7	7641	9495	5440	7525.33
ame-miR-8-3p	TAATACTGTCAGGTAAAGATGTC	4109	2102	6768	4326.33	57181	34611	66005	52599	19262	18516	13725	17167.7
ame-miR-306-5p	TCAGGTACTGAGTGACTCTGAG	3564	2001	7811	4458.67	42925	22109	51943	38992.3	9039	9205	6028	8090.67
ame-miR-275-3p	TCAGGTACCTGAAGTAGCGCGCG	13804	14525	26311	18213.3	59036	20956	34650	38214	44057	35026	21200	33427.7
ame-miR-12-5p	TGAGTATTACATCAGGTACTGGT	4086	2119	6283	4162.67	30051	18853	33549	27484.3	13341	11881	8648	11290
ame-miR-11-3p	CATCACAGGCAGAGTTCTAGTT	1961	1104	3469	2178	19336	7951	14963	14083.3	7184	7271	5608	6687.67
ame-banTam-3p	TGAGATCATTGTGAAAGCTGATT	1274	969	3018	1753.67	12340	8036	21507	13961	2458	2985	2421	2621.33
ame-mir-281-p5	AAGAGAGCTATCCATCGACAGT	5847	5916	11847	7870	23559	7038	8784	13127	19053	16579	11101	15577.7
ame-miR-263b-5p	CTTGGCACTGGAAGAATTCAC	5637	3351	10099	6362.33	19986	2357	14045	12129.3	1278	1870	1450	1532.67
ame-miR-305-5p	ATTGTACTTCATCAGGTGCTCTG	1235	1074	2661	1656.67	11979	7373	15261	11537.7	10364	8917	7104	8795
ame-miR-100-5p	AACCCGTAGATCCGAACTTGTG	12142	8890	19193	13408.3	17896	3206	9462	10188	11459	14013	8779	11417
ame-miR-279d-3p	TGACTAGATCCACACTCATCCA	1948	1467	4135	2516.67	11817.5	6217.5	11331.5	9788.83	4859	3812	3169	3946.67
ame-miR-34-5p	TGGCAGTGTTGTTAGCTGGTTG	9445	5186	8645	7758.67	14379	3600	11177	9718.67	3902	3926	2595	3474.33
ame-miR-278-3p	TCGGTGGGACTTTCGTCCGTTT	2928	1719	4454	3033.67	8674	4586	8734	7331.33	3049	2252	2036	2445.67
ame-let-7-5p	TGAGGTAGTAGGTTGTATAGT	5877	3851	6359	5362.33	5654	5083	10481	7072.67	10070	8140	9158	9122.67
ame-miR-281-3p	TGTCATGGAGTTGCTCTCTTTGT	2530	1089	2866	2161.67	9105	4031	7988	7041.33	2451	2114	1440	2001.67
ame-miR-283-5p	AAATATCAGCTGGTAATTCT	875	544	1813	1077.33	9078	3037	7083	6399.33	5180	4293	4106	4526.33
ame-miR-279a-3p	TGACTAGATCCACACTCATTAA	1381	1044	3258	1894.33	6723.5	4799.5	7587.5	6370.17	4108	3282	2629	3339.67
ame-miR-279C-3p	TGACTAGAGTCACACTCGTCCA	1554	1381	3560	2165	6809	3110	5024	4981	2252	2064	1108	1808
ame-miR-2-3p	TATCACAGCCAGCTTTGATGAGC	2645.17	1318.5	3214.67	2392.78	7389.17	2024.17	5250.67	4888	4562	5593.67	2942.33	4366
ame-mir-3759-p5	TATGACGGAGGGTCTGAGAGCGGGGG	10899	11716	10232	10949	5618	4973	3683	4758	7297	6480	6237	6671.33
ame-miR-10-5p	ACCCTGTAGATCCGAATTTGT	1962	1186	3576	2241.33	6239	1396	5952	4529	1552	1333	1161	1348.67
ame-mir-3759-p3	TGTTGGTGCGGGACTCACGTC	9978	9844	11517	10446.3	5653	4226	3252	4377	4870	4026	2460	3785.33
ame-miR-2796-3p	GTAGGCCGGCGGAAACTACTTGC	8167	15208	26651	16675.3	5780	2613	4576	4323	12722	20057	15378	16052.3
ame-miR-3718a-3p	TCCCCTGTCCTGTCCCGATAG	6110	5531	6155	5932	7549	1622	3779.5	4316.83	4043	3740	1988.5	3257.17
ame-miR-125-5p	CCCCTGAGACCCTAACTTGTGA	4610	4165	6007	4927.33	7564	1876	3352	4264	11794	9190	6498	9160.67
ame-miR-71-5p	TGAAAGACATGGGTAGTGA	1068	856	2042	1322	4615	2300	4993	3969.33	3615	3029	2701	3115
ame-miR-263a-5p	GTAAATGGCACTGGAAGAATTCAC	942	827	1805	1191.33	5709	1565	2853	3375.67	12741	18108	11667	14172
ame-miR-13b-3p	TATCACAGCCATTTTTGACGATT	565	354	842	587	4680	1089	3656	3141.67	1466	1868	1275	1536.33
ame-miR-79-3p	TAAAGCTAGATTACCAAAGCA	128	69	239	145.333	2875	1594	2942	2470.33	477	458	312	415.667
ame-mir-79-p5	CTTTGGTAATATAGCTCTATGA	238	106	411	251.667	2950	1130	2907	2329	453	421	327	400.333
ame-miR-184-3p	TGGACGGAGAACTGATAAGGGC	4566	2655	7908	5043	2746	1748	2422	2305.33	8748	7830	6749	7775.67
ame-miR-87-3p	GTGAGCAAAGTTTCAGGTGT	1652	915	1685	1417.33	2037.5	1426	2256	1906.5	4389.5	3881.5	2894.5	3721.83
ame-miR-252a-5p	ATAAGTACTAGTGCCGCAGGAG	5299	3588	10349	6412	2514	1073	1932	1839.67	16731	9136	8223	11363.3
ame-miR-989-3p	CGTGATGTGACGTAGTGGTTCT	752	655	1190	865.667	1409	1157	2824	1796.67	1341	1046	878	1088.33
ame-miR-1-3p	TGGAATGTAAAGAAGTATGGAG	441	243	831	505	476	3436	1128	1680	615	736	786	712.333
ame-miR-3720-5p	ATACGGTGATGAGTTTAAACAG	1935	1488	2487	1970	2119	501	1253	1291	984	841	681	835.333
ame-miR-31a-5p	GGCAAGATGTCGGCATAGCTGA	275	212	624	370.333	1700	784	1102	1195.33	4971	4101	3637	4236.33
ame-miR-210-3p	TTGTGCGTGTGACAGCGGCTA	2673	1850	3265	2596	1360	718	1410	1162.67	1785	1261	870	1305.33
ame-miR-277-3p	TAAATGCACTATCTGGTACGACA	544	305	759	536	852	1135	1144	1043.67	678	628	588	631.333
ame-miR-29b-3p	TAGCACCATTTGAAATCAGT	200	91	525	272	958	564	1115	879	329	230	227	262
ame-mir-3477-p3	CATATTACCTCGTGGGGTTTCC	286	196	402	294.667	1182	278	567	675.667	927	1033	533	831
ame-miR-6040-3p	TAGTACGGGCAGTACTGGGA	362	206	462	343.333	931	263	670	621.333	68	26	36	43.3333
ame-miR-7-5p	TGGAAGACTAGTGATTTTGTTGT	500	230	312	347.333	670	235	818	574.333	742	796	1050	862.667
ame-miR-13a-3p	TATCACAGCCATTTTGATGAG	46	27	111	61.3333	532	320	733	528.333	137	161	95	131
ame-mir-278-p5	CCGGATGAGGTCTTCATCGACC	174	170	531	291.667	863	171	544	526	184	185	124	164.333
ame-miR-3785-3p	TACCCTGTAACGTCCTGAGACT	315	289	850	484.667	654	198	512	454.667	1938	1841	1372	1717
ame-mir-6044-p3	TGCTAATCTAAGAGTCTCGGGTT	253	117	527	299	731	207	332	423.333	418	356	146	306.667
ame-miR-9a-5p	TCTTTGGTTATCTAGCTGTATGA	219	147	273	213	453	269	505	409	752	604	661	672.333
ame-miR-92b-3p	AATTGCACCCGTCCCGGCCTGA	272	373	603	416	684	145	326	385	1986	1854.5	1143	1661.17
ame-miR-133-3p	TTGGTCCCCTTCAACCAGCTGT	617	421	1373	803.667	265	599	249	371	1546	1170	845	1187
ame-miR-927a-5p	TTTTAGAATTCCTACGCTTTACC	195	148	462	268.333	359	211	321	297	394	330	260	328
ame-mir-71-p3	TCTCACTATCTTGTCTTTCATC	56	27	94	59	327	152	254	244.333	110	111	73	98
ame-mir-279a-p5	AATGAGTGAAGGTCTAGTGCACA	115	69	132	105.333	229	157	308	231.333	175	146	118	146.333
ame-miR-6044-5p	AAGAGGCTTCTTAGGCAAGTGAT	58	14	149	73.6667	344	125	224	231	87	70	39	65.3333
ame-miR-981-3p	TTCGTTGTCAACGAAACCTGCA	192	226	620	346	165	240	260	221.667	314	387	314	338.333
ame-mir-3720-p3	TTGTAGAGTCATAGTTACGCTGAGTA	367	291	387	348.333	456	90	111	219	293	250	127	223.333
ame-miR-1175-3p	TGAGATTCACTCCTCCAACTTAC	148	50	176	124.667	406	43	161	203.333	119	164	78	120.333
ame-miR-6037-3p	TAAGCTCTGTGTACTTTTTAC	67	28	162	85.6667	180	108	319	202.333	31	42	13	28.6667
ame-miR-3786-5p	CTTGTCCTGGTTCATGTAGGGCG	31	34	99	54.6667	175	119	262	185.333	72	45	65	60.6667
ame-miR-190-5p	AGATATGTTTGATATTCTTGGTTGTT	79	61	82	74	205	102	146	151	170	151	132	151
ame-miR-92a-3p	ATTGCACTTGTCCCGGCCTAT	178	127	2040	781.667	192	99	130	140.333	262	102	74	146
ame-miR-750-3p	CCAGATCTAACTCTTCCAGCTC	82	45	100	75.6667	208	62	127	132.333	146	74	87	102.333
ame-miR-965-3p	TAAGCGTATAGCTTTTTCCCTT	12	0	12	8	130	54	156	113.333	30	53	19	34
ame-mir-275-p5	CGCGTTACTCGGGTACTTTAGGCT	15	8	28	17	200	40	97	112.333	384	227	146	252.333
ame-miR-3049-5p	TCGGGAAGGTAGTTGCGGCGGAT	122	301	562	328.333	210	41	80	110.333	437	399	278	371.333
ame-mir-3718a-p5	ATCGGATCAGGATAGGGTAGGGCA	108	133	270	170.333	194	48	89	110.333	193	104	76	124.333
ame-mir-306-p3	CAAAGCAGCTTGGTACCTAACT	10	0	14	8	187	36	92	105	141	102	33	92
ame-miR-6052-5p	ATGCAAAAGCTAGAACTCATAGA	85	73	161	106.333	125	29	161	105	69	50	26	48.3333
ame-miR-3732-3p	CGACGCCATGTTTGGTCTCATCT	0	0	12	4	148	33	118	99.6667	5	13	5	7.66667
ame-miR-6047a-3p	TCCACAGCCTACAGTCCACAAT	117	64	100	93.6667	145	31	121	99	130	155	73	119.333
ame-miR-3786-3p	TCTGTATGGCTCAGGACGATAC	120	58	174	117.333	117	61	112	96.6667	128	130	104	120.667
ame-miR-993-3p	GAAGCTCGTCTCTACAGGTATCT	44	42	47	44.3333	134	70	80	94.6667	762	543	521	608.667
ame-mir-279C-p5	GACGGGTGCACTCTGGTATCATG	62	27	54	47.6667	167	24	69	86.6667	163	139	87	129.667
ame-miR-307-3p	TCACAACCTTTTTGAGTGAGCGA	62	21	105	62.6667	66	71	105	80.6667	98	71	36	68.3333
ame-miR-3718C-5p	TATTGGGTCAGGATAGGGCAG	70	84	84	79.3333	120	31	90	80.3333	67	60	13	46.6667
ame-miR-996-3p	TGACTAGATACATACTCGTCT	7	5	7	6.33333	66	37	77	60	18	19	10	15.6667
ame-miR-3791-3p	TCACCGGGTAGGATTCATCCA	91	70	177	112.667	95	10	66	57	0	15	0	5
ame-miR-124-3p	TAAGGCACGCGGTGAATGCCAAG	149	125	514	262.667	65	43	58	55.3333	278	253	194	241.667
ame-miR-3770-5p	AATCCTGCATCAAGTGCGTTGT	33	18	47	32.6667	56	9	90	51.6667	0	0	0	0
ame-miR-2765-5p	TGGTAACTCCACCACCGTTGGC	43	51	85	59.6667	93	8	53	51.3333	195	116	83	131.333
ame-miR-3793-5p	TGAGCGTGTTTTCCCTGGACTG	151	94	95	113.333	32	62	51	48.3333	86	59	57	67.3333
ame-miR-3719-3p	TACGGATTGCGTGACTTTTCGA	29	10	40	26.3333	38	30	77	48.3333	17	25	17	19.6667
ame-miR-193-3p	TACTGGCCTGCTAAGTCCCAA	34	21	80	45	67	25	33	41.6667	144	99	111	118
ame-miR-2788-3p	CAATGCCCTTCGAAATCCCAAA	65	42	113	73.3333	56	13	41	36.6667	141	142	72	118.333
ame-miR-3049-3p	TCCGTCCAACTCCTTTCCGTCT	38	41	86	55	68	17	23	36	85	106	48	79.6667
ame-miR-6047a-5p	AGTGGACTGACTGGCCTGTGCT	45	37	77	53	54	23	24	33.6667	71	117	74	87.3333
ame-miR-9883-5p	TTCGGGCGGGCTCGGGCGAGA	17	35	25	25.6667	70	0	30	33.3333	9	7	14	10
ame-mir-375-p5	CATCGATCCTAACGATCAACAAACT	0	0	5	1.66667	18	25	50	31	24	27	7	19.3333
ame-mir-9883-p3	CTCGTCCGATCTCGCCCGAATT	13	47	33	31	63	9	20	30.6667	15	11	6	10.6667
ame-miR-252b-5p	TTAAGTAGTAGTGTCGTAGATGA	5	7	16	9.33333	15	13	62	30	21	9	22	17.3333
ame-miR-92C-3p	ATTGCACTCGTCCCGGCCT	26	41	76	47.6667	47	15	23	28.3333	84	75.5	42	67.1667
ame-miR-6005-5p	ATATGAACTCTTATGTACGTGA	0	0	12	4	24	18	34	25.3333	0	6	0	2
ame-miR-6000a-3p	TAGTACGAGAAGTACCCACA	5	0	0	1.66667	29	23	24	25.3333	0	0	0	0
ame-miR-927b-5p	TTTTAGAATTTGTACGCTCTGT	24	34	80	46	14	11	45	23.3333	65	48	44	52.3333
ame-mir-6047b-p5	GGACTGTAGGCTGTGGACTGCGG	39	5	25	23	14	12	38	21.3333	15	5	7	9
ame-miR-316-5p	TGTCTTTTTCCGCTTTGCTGCCG	15	11	27	17.6667	0	45	15	20	43	53	43	46.3333
ame-miR-6056-5p	GAGGGACGAGGAGGGAGGTT	7	10	15	10.6667	43	7	5	18.3333	9	9	0	6
ame-miR-137-3p	TTATTGCTTGAGAATACACGTA	0	0	12	4	13	21	21	18.3333	0	12	6	6
ame-miR-932-5p	TCAATTCCGTAGTGCATTGCAG	20	20	63	34.3333	8	14	28	16.6667	151	148	82	127
ame-mir-3732-p5	AAATTGTCTGGGTTTCTCC	0	0	12	4	23	11	15	16.3333	0	0	0	0
ame-miR-971-3p	TTGGTGTTCTACCTTACAGTGAG	10	0	7	5.66667	18	13	9	13.3333	36	12	20	22.6667
ame-miR-6000a-5p	CGTGGGTACTACTCGTCTCTAT	0	0	0	0	25	0	14	13	0	0	0	0
ame-miR-9865-5p	TGATTTATGTGGTGATTGTGC	0	0	5	1.66667	13	7	17	12.3333	0	0	0	0
ame-miR-315-5p	TTTTGATTGTTGCTCAGAAAGC	0	0	41	13.6667	16	5	14	11.6667	45	29	37	37
ame-miR-6043-3p	ATGGTGACCGTGATCTATTCCA	0	5	17	7.33333	9	7	12	9.33333	0	14	17	10.3333
ame-mir-263a-p3	CGTGGAGCTCCCGTGTCATAC	0	0	5	1.66667	18	0	9	9	65	71	29	55
ame-miR-6012-3p	TTCGGCGATGAGATCAGCCTGT	0	5	0	1.66667	8	6	13	9	19	8	0	9
ame-miR-3727-3p	TTCGCGAACGCGCTCCCGCTAA	0	0	0	0	25	0	0	8.33333	171	144	65	126.667
ame-miR-965-5p	GGGGAAAGGTTATAGCGATTATG	0	0	0	0	8	6	9	7.66667	6	10	0	5.33333
ame-miR-6051-3p	AAAATTGCGCACGCTCTGAATAT	0	0	6	2	10	0	8	6	14	36	23	24.3333
ame-miR-282-5p	GATTTAGCCTCTCCTAGGCTTTGTCTGT	5	5	8	6	5	0	12	5.66667	5	17	5	9
ame-miR-2b-5p	TCATCAAAGCTGGCTGTGATATGA	6	0	11	5.66667	9	0	7	5.33333	0	0	0	0
ame-miR-9885-5p	TCGGCAATGATCGGACGTGGTC	0	0	7	2.33333	10	6	0	5.33333	0	0	0	0
ame-miR-2944-3p	TATCACAGCAGTAGTTACCTGGT	0	0	0	0	16	0	0	5.33333	0	0	0	0
ame-miR-3730-5p	ACAACGAGGGTGAAGATTGCGTG	11	0	8	6.33333	10	0	5	5	0	0	0	0
ame-miR-3715-5p	TCGGTAAGCAGAGTATAAGACCT	0	0	0	0	5	0	8	4.33333	14	13	8	11.6667
ame-mir-996-p5	GGCGAGTATGAATGTGGTGCACG	7	0	0	2.33333	12	0	0	4	9	7	0	5.33333
ame-miR-6039-5p	AATCGAACGCGTGAGTTTACGT	0	0	5	1.66667	5	0	7	4	0	0	0	0
ame-mir-6037-p5	GTAATAGTCCATAGAGCTTCA	0	0	0	0	6	0	6	4	0	0	0	0
ame-mir-29b-p5	ACTGACTTCTATGCGTGCTGGG	0	0	19	6.33333	11	0	0	3.66667	8	12	11	10.3333
ame-miR-6000b-3p	TAGAGACGAGTAGTACCCACGAG	0	0	11	3.66667	5	0	6	3.66667	0	5	0	1.66667
ame-miR-279b-3p	TGACTAGATCGAAATACTCGTCCC	0	5	0	1.66667	6	0	5	3.66667	0	0	0	0
ame-miR-9888-5p	TGGTGGTCAAGCAAGTAGAACGTT	0	0	0	0	0	0	11	3.66667	0	0	0	0
ame-mir-87-2-p5	GGGCCTGACTCTTTGCTCTGC	5	8	10	7.66667	5	0	5	3.33333	31	24	7	20.6667
ame-mir-3715-p3	TATTATGCTCCGTTTATCGTTG	0	0	0	0	10	0	0	3.33333	24	11	5	13.3333
ame-mir-2788-p5	TGGGGTTTCTATGCGGCATGTGC	20	5	25	16.6667	9	0	0	3	5	7	7	6.33333
ame-mir-3772-p5	TGTTCCGGGTTCGATTCC	0	0	0	0	7	0	0	2.33333	0	0	0	0
ame-mir-980-p5	CGGCTCGTCATCGGGCACTTTGC	0	0	0	0	0	0	7	2.33333	0	0	0	0
ame-mir-1000-p3	CTGGTGTGATGGGACATTGTC	0	7	0	2.33333	0	0	6	2	0	0	0	0
ame-miR-3726-5p	AACGAGTGGTGGATGCCAGCGT	0	0	0	0	0	0	6	2	0	0	0	0
ame-miR-6045-5p	ATTCACTGGACGGCAATGGGCT	0	0	0	0	0	0	5	1.66667	0	0	5	1.66667
ame-mir-12-p3	CAGTACTTGTGTTATACTTACG	5	0	0	1.66667	5	0	0	1.66667	0	0	0	0
ame-miR-6049-5p	AGGAACGGAGGAATAGACGGT	0	0	0	0	5	0	0	1.66667	0	0	0	0
ame-miR-6055-5p	AAGACGAATAGCTGTGTGTCGC	0	0	0	0	5	0	0	1.66667	0	0	0	0
ame-mir-750-p5	AGTTGGAAGTGAGGATCTAGGCA	0	0	0	0	0	0	5	1.66667	0	0	0	0
ame-miR-6042-3p	TAGGAACGGTAGTAGTGGAGA	5	0	14	6.33333	0	0	0	0	18	6	5	9.66667
ame-miR-6065-3p	CTGGAATGCGATCCCCCCGGTA	0	0	0	0	0	0	0	0	6	7	9	7.33333
ame-miR-6060-5p	ACGGGTACGACGTTGGCAACGT	0	0	0	0	0	0	0	0	12	0	0	4
ame-miR-9866-5p	TTCGAGTCGGCGGGGTATGAGT	0	0	0	0	0	0	0	0	0	5	6	3.66667
ame-mir-190-p3	ACCAGGAATCAAACATATTATT	0	0	0	0	0	0	0	0	8	0	0	2.66667
ame-mir-92a-p5	AGGCCGAGATTTGTGACAATGTT	0	0	0	0	0	0	0	0	0	7	0	2.33333
ame-miR-9891-3p	TCGGCTTCGTCCTCGTCGTCG	0	0	0	0	0	0	0	0	7	0	0	2.33333
ame-miR-3719-p5	ACCGAAATGTCGCGCAAACTGTA	0	5	0	1.66667	0	0	0	0	0	0	5	1.66667
ame-miR-315-p3	CTTTCGGGCAATAATCATAAT	0	0	0	0	0	0	0	0	5	0	0	1.66667
ame-miR-92b-1-p5	AGGTCAGGACTAATGCAAATATG	0	0	0	0	0	0	0	0	0	0	5	1.66667
ame-miR-3747a-p3	ATCGTTGGAAAAAAGTCTTGGA	5	0	7	4	0	0	0	0	0	0	0	0
ame-miR-6059-3p	TAGAGGGAGAGACGGAACCA	0	0	7	2.33333	0	0	0	0	0	0	0	0
ame-miR-3773-p5	ACATGGCAAGTGCTGTTGCAAACT	0	0	5	1.66667	0	0	0	0	0	0	0	0
miR_name	miR_seq	FB1(raw)	FB2(raw)	FB3(raw)	FB (mean)	NB1(raw)	NB2(raw)	NB3(raw)	NB(mean)	NEB1(raw)	NEB2(raw)	NEB3(raw)	NEB(mean)

## Sheet: Table S3
Table S3 The novel miRNAs detected in NB, FB, and NEB libraries
miR_name	miR_seq	FB1(raw)	FB2(raw)	FB3(raw)	FB (mean)	NB1(raw)	NB2(raw)	NB3(raw)	NB(mean)	NEB1(raw)	NEB2(raw)	NEB3(raw)	NEB(mean)
PC-5p-5040_1532	ATCCACGATCATAACTGATGGTAATA	1554	1841	4350	2581.67	639	148	651	479.333	1486	1452	757	1231.67
PC-3p-36406_173	ATGATATATTCTACTGATA	29	38	47	38	58	0	18	25.3333	18	18	25	20.3333
PC-3p-62609_25	CTAGATCGGTCGGCAGTG	12	0	13	8.33333	0	0	0	0	5	5	0	3.33333
PC-3p-52949_50	TTCGTGCGCCTGTTCTGCACCTT	8	5	12	8.33333	11	7	0	6	6	6	0	4
PC-5p-63330_24	CGTGGCGGGAAGAACGACA	10	0	14	8	0	0	0	0	0	0	0	0
PC-3p-77818_11	GCCACGGCGCTCGGATAG	0	6	11	5.66667	0	0	0	0	0	0	0	0
PC-3p-57059_37	TATCACAGCAAGAGTTCCTCCGA	0	0	8	2.66667	15	6	8	9.66667	0	5	0	1.66667
PC-5p-54337_45	CTTCCCCGCTCTTATCGTTCGCT	0	0	8	2.66667	0	0	0	0	14	11	12	12.3333
PC-3p-87290_7	CAATTCGTTCGCCTCGTCCTTCT	0	0	7	2.33333	0	0	0	0	0	0	0	0
PC-3p-84180_8	TACGTCGCGACCCGTTGTG	0	6	0	2	0	0	0	0	8	0	0	2.66667
PC-3p-103472_5	CTCGTCTCCCCGTTTTTTCCCT	5	0	0	1.66667	0	0	0	0	0	0	0	0
PC-3p-100701_5	TAATACGTGGAAGAAGAGGAAC	5	0	0	1.66667	0	0	0	0	0	0	0	0
PC-5p-76355_12	AGTGAATAGAGTGAATAGAA	5	0	0	1.66667	7	0	0	2.33333	0	0	0	0
PC-5p-107106_5	TCTGTGATCATGTCACAA	0	0	5	1.66667	0	0	0	0	0	0	0	0
PC-5p-67123_19	AAATGTGATGATATTTTA	5	0	0	1.66667	17	0	5	7.33333	0	16	0	5.33333
PC-5p-70993_15	AATATTTCTATATACGACAATG	0	0	5	1.66667	0	0	5	1.66667	8	5	0	4.33333
PC-3p-100932_5	CACCCGAGGGTGTTGACGC	5	0	0	1.66667	0	0	0	0	0	0	0	0
PC-3p-110998_5	AGGCGCACGCCGAGCTCG	0	5	0	1.66667	0	0	0	0	0	0	0	0
PC-5p-69075_17	TTCTTCTCCTCCTTCTCGTCTT	0	0	0	0	32	0	9	13.6667	0	0	0	0
PC-5p-108712_5	CGGGGGTGGTGGCGGCAGT	0	0	0	0	0	0	0	0	0	5	0	1.66667
PC-5p-87412_7	ATGAAACAAGAACACATAA	0	0	0	0	0	0	0	0	0	0	7	2.33333
PC-5p-66289_20	TGCGTTAATTTTGGAATACTCT	0	0	0	0	0	0	20	6.66667	0	0	0	0
PC-3p-109852_5	GCCGTCTGGCGTTGTCGGTGAATC	0	0	0	0	0	0	5	1.66667	0	0	0	0
PC-3p-101957_5	AGTCGTGGAGTGAGGATG	0	0	0	0	0	5	0	1.66667	0	0	0	0
PC-3p-103121_5	CGTATCGAGGACGAGCTTGCC	0	0	0	0	0	5	0	1.66667	0	0	0	0
PC-3p-72034_15	GGGTTCGGTCGCACTCTCACC	0	0	0	0	14	0	0	4.66667	5	6	0	3.66667
PC-5p-61171_28	ATACCTGAATTATTATGTAGATA	0	0	0	0	14	0	0	4.66667	21	15	0	12
PC-5p-93375_6	AGGCCCCGAGGAGTGTCAAAAA	0	0	0	0	6	0	0	2	0	0	0	0
PC-5p-63332_24	ATTTTGGTAGTAATTATT	0	0	0	0	0	5	18	7.66667	7	19	11	12.3333
PC-3p-81388_10	ACTGTCGATGGATAGCTCTCTTT	0	0	0	0	5	0	5	3.33333	0	0	0	0
PC-5p-90317_6	GAAATTCTGAAAGTCCACCAT	0	0	0	0	0	6	0	2	0	0	0	0
PC-3p-104699_5	AGTTTGGCTGAGGCTGCACA	0	0	0	0	0	5	0	1.66667	0	0	0	0
PC-3p-90912_6	TTCATCGGGTGTGGAGTG	0	0	0	0	0	6	0	2	0	0	0	0
PC-3p-96334_6	CTTTCTTTCTCTATCTTTCTCT	0	0	0	0	6	0	0	2	0	0	0	0
PC-3p-75937_12	TAATTATGATGAATGTATA	0	0	0	0	0	0	0	0	6	6	0	4
PC-3p-109460_5	ACACTCGTTGCGAAAATC	0	0	0	0	0	0	5	1.66667	0	0	0	0
PC-5p-90582_6	GGACCAAATGAACTTATGACA	0	0	0	0	0	0	0	0	0	6	0	2
PC-3p-104475_5	ATCTTTGGGCAGAAACTGAATC	0	0	0	0	0	0	0	0	5	0	0	1.66667
PC-5p-106514_5	CCCGCGCCTTCGATCCTTT	0	0	0	0	0	0	0	0	5	0	0	1.66667
PC-5p-104102_5	GTGAGATCAAAGTGGACG	0	0	0	0	0	5	0	1.66667	0	0	0	0
PC-3p-110064_5	GAAAGGCGGTTGTGTACG	0	0	0	0	0	0	0	0	5	0	0	1.66667
PC-3p-61765_27	TCGTGGGATAGTCGTTGTGAAT	0	0	0	0	6	0	6	4	8	7	0	5
PC-3p-105447_5	GAATTTGATCGCGGAAGCC	0	0	0	0	0	5	0	1.66667	0	0	0	0
PC-3p-77725_11	ATCATTAAAATAATAGTTTG	0	0	0		11	0	0	3.66667	0	0	0	0
miR_name	miR_seq	FB1(raw)	FB2(raw)	FB3(raw)	FB (mean)	NB1(raw)	NB2(raw)	NB3(raw)	NB(mean)	NEB1(raw)	NEB2(raw)	NEB3(raw)	NEB(mean)

## Sheet: Table S4
Table S4 Predicted target genes of differentially expressed miRNAs confirmed in the NB vs. FB comparison
miRNA ID	Transcript ID	Gene ID	Symbol	Gene Annoation
ame-miR-11-3p	rna10234	gene4351	LOC410165	RNA-binding protein Nova-1 isoform X1 [Apis mellifera]
ame-miR-11-3p	rna10269	gene4366	LOC726107	probable glutamate carboxypeptidase LAMP1 isoform X1 [Apis mellifera]
ame-miR-11-3p	rna10286	gene4373	LOC408835	neuroendocrine convertase 2 [Apis mellifera]
ame-miR-11-3p	rna10290	gene4375	LOC100576196	uncharacterized protein LOC100576196 isoform X1 [Apis mellifera]
ame-miR-11-3p	rna10502	gene4478	LOC411099	protein yippee-like 1 isoform X1 [Bombus impatiens]
ame-miR-11-3p	rna10544	gene4498	LOC100577295	zinc finger protein 184 [Apis mellifera]
ame-miR-11-3p	rna10548	gene4501	LOC408842	PREDICTED: transportin-1-like isoform X1 [Apis dorsata]
ame-miR-11-3p	rna1055	gene470	LOC725775	uncharacterized protein LOC725775 isoform X1 [Apis mellifera]
ame-miR-11-3p	rna10620	gene4527	LOC102656021	DDB1- and CUL4-associated factor [Apis cerana cerana]
ame-miR-11-3p	rna1067	gene476	LOC410744	glucose dehydrogenase [FAD, quinone] [Apis mellifera]
ame-miR-11-3p	rna11007	gene4711	LOC408865	uncharacterized protein LOC408865 [Apis mellifera]
ame-miR-11-3p	rna1124	gene503	LOC409749	mediator of RNA polymerase II transcription subunit 31 [Apis mellifera]
ame-miR-11-3p	rna11278	gene4823	LOC409726	adenosine monophosphate-protein transferase Fic [Apis mellifera]
ame-miR-11-3p	rna11355	gene4863	5-ht7	serotonin receptor 7 isoform X1 [Apis mellifera]
ame-miR-11-3p	rna11555	gene4966	LOC100577393	epidermal growth factor receptor isoform X1 [Apis mellifera]
ame-miR-11-3p	rna11617	gene4998	LOC102656132	structure-specific endonuclease subunit slx1 [Apis mellifera]
ame-miR-11-3p	rna11630	gene5003	LOC725800	fibrillin-2 isoform X1 [Apis mellifera]
ame-miR-11-3p	rna11750	gene5061	LOC408896	semaphorin-2A isoform X1 [Apis mellifera]
ame-miR-11-3p	rna11889	gene5127	LOC411177	LOW QUALITY PROTEIN: integrator complex subunit 3 [Apis mellifera]
ame-miR-11-3p	rna11898	gene5134	LOC100577517	uncharacterized protein LOC100577517 isoform X1 [Apis mellifera]
ame-miR-11-3p	rna12006	gene5177	LOC408887	ankyrin repeat and SAM domain-containing protein 1A isoform X1 [Apis mellifera]
ame-miR-11-3p	rna12115	gene5230	LOC100577669	uncharacterized protein LOC100577669 isoform X1 [Apis mellifera]
ame-miR-11-3p	rna12167	gene5250	LOC551045	CCR4-NOT transcription complex subunit 7 isoform X1 [Apis mellifera]
ame-miR-11-3p	rna12294	gene5310	LOC100578875	beta-1,4-mannosyl-glycoprotein 4-beta-N-acetylglucosaminyltransferase [Apis mellifera]
ame-miR-11-3p	rna12326	gene5328	LOC100576222	PREDICTED: heart- and neural crest derivatives-expressed protein 1-like isoform X1 [Apis dorsata]
ame-miR-11-3p	rna12343	gene5336	LOC100578433	transmembrane protein 131 [Apis mellifera]
ame-miR-11-3p	rna12375	gene5346	LOC726423	transient receptor potential cation channel protein painless [Apis mellifera]
ame-miR-11-3p	rna12482	gene5394	LOC408874	uncharacterized protein LOC408874 isoform X1 [Apis mellifera]
ame-miR-11-3p	rna12581	gene5439	LOC724929	serine/threonine-protein kinase tricorner isoform X1 [Apis mellifera]
ame-miR-11-3p	rna12621	gene5456	LOC100577214	PREDICTED: protein giant-lens [Apis florea]
ame-miR-11-3p	rna12667	gene5477	LOC725707	centrosomal protein of 135 kDa isoform X1 [Apis mellifera]
ame-miR-11-3p	rna12831	gene5555	LOC724861	transcription factor Maf isoform X1 [Apis mellifera]
ame-miR-11-3p	rna12916	gene5599	LOC551617	uncharacterized protein LOC551617 [Apis mellifera]
ame-miR-11-3p	rna13006	gene5639	LOC409986	peroxisomal multifunctional enzyme type 2 [Apis mellifera]
ame-miR-11-3p	rna13090	gene5678	LOC411814	osmotic avoidance abnormal protein 3 isoform X1 [Apis mellifera]
ame-miR-11-3p	rna13097	gene5681	LOC100578523	protein glass [Apis mellifera]
ame-miR-11-3p	rna13131	gene5694	LOC412896	octopamine receptor beta-2R isoform X1 [Apis mellifera]
ame-miR-11-3p	rna13223	gene5735	LOC727249	calcium/calmodulin-dependent protein kinase type 1 isoform X1 [Apis mellifera]
ame-miR-11-3p	rna13341	gene5786	LOC413384	leucine-rich repeat-containing protein 24 [Apis mellifera]
ame-miR-11-3p	rna1341	gene591	LOC413468	potential E3 ubiquitin-protein ligase ariadne-1 [Apis mellifera]
ame-miR-11-3p	rna13462	gene5843	LOC413098	glucose dehydrogenase [FAD, quinone] [Apis mellifera]
ame-miR-11-3p	rna13688	gene5939	LOC413280	acidic leucine-rich nuclear phosphoprotein 32 family member A isoform X2 [Apis mellifera]
ame-miR-11-3p	rna13721	gene5954	LOC409212	cadherin-87A [Apis mellifera]
ame-miR-11-3p	rna13741	gene5966	LOC725064	vesicular acetylcholine transporter [Apis mellifera]
ame-miR-11-3p	rna1387	gene608	LOC102654114	protamine-like protein [Apis mellifera]
ame-miR-11-3p	rna13938	gene6042	LOC725668	phospholipase B1, membrane-associated-like [Apis mellifera]
ame-miR-11-3p	rna13998	gene6073	LOC100576293	zinc finger protein 182 [Apis mellifera]
ame-miR-11-3p	rna14032	gene6087	LOC408923	transcription initiation factor TFIID subunit 4 isoform X1 [Apis mellifera]
ame-miR-11-3p	rna14276	gene6189	LOC551337	ADP,ATP carrier protein isoform X4 [Apis mellifera]
ame-miR-11-3p	rna14424	gene6261	Amih	hyperpolarization-activated ion channel isoform X10 [Apis mellifera]
ame-miR-11-3p	rna14548	gene6301	LOC409169	mRNA export factor [Apis cerana cerana]
ame-miR-11-3p	rna14633	gene6337	LOC552263	ubiquitin thioesterase OTU1 [Apis mellifera]
ame-miR-11-3p	rna14853	gene6443	LOC724932	xyloside xylosyltransferase 1 [Apis mellifera]
ame-miR-11-3p	rna15151	gene6574	LOC100577028	insulin-like growth factor I isoform X2 [Apis mellifera]
ame-miR-11-3p	rna15160	gene6581	LOC100576471	uncharacterized protein LOC100576471 [Apis mellifera]
ame-miR-11-3p	rna15201	gene6593	LOC411250	PREDICTED: probable ATP-dependent RNA helicase DDX17-like isoform X1 [Apis dorsata]
ame-miR-11-3p	rna15271	gene6624	LOC411264	aryl hydrocarbon receptor protein 1 isoform X1 [Apis mellifera]
ame-miR-11-3p	rna15366	gene6664	LOC725312	hypothetical protein DMN91_011690 [Ooceraea biroi]
ame-miR-11-3p	rna15408	gene6686	LOC725679	sex-lethal homolog isoform X1 [Apis mellifera]
ame-miR-11-3p	rna15663	gene6791	LOC552431	uncharacterized protein LOC552431 isoform X1 [Apis mellifera]
ame-miR-11-3p	rna16024	gene6935	LOC552498	DNA repair protein complementing XP-C cells homolog [Apis mellifera]
ame-miR-11-3p	rna16052	gene6951	Ecr	ecdysone receptor isoform B1 [Apis mellifera]
ame-miR-11-3p	rna161	gene69	LOC100576700	class A basic helix-loop-helix protein 15 [Bombus terrestris]
ame-miR-11-3p	rna16100	gene6970	LOC552685	pupal cuticle protein [Apis mellifera]
ame-miR-11-3p	rna16115	gene6977	LOC100576795	uncharacterized protein YJR142W [Apis mellifera]
ame-miR-11-3p	rna16273	gene7051	LOC413215	lachesin [Apis mellifera]
ame-miR-11-3p	rna16315	gene7069	LOC412161	broad-complex core protein isoforms 1/2/3/4/5 isoform X1 [Apis mellifera]
ame-miR-11-3p	rna16346	gene7085	LOC724439	uncharacterized protein LOC724439 [Apis mellifera]
ame-miR-11-3p	rna16517	gene7138	LOC100576085	ras-related protein Rab-8A isoform X1 [Bombus terrestris]
ame-miR-11-3p	rna16567	gene7167	LOC100576369	ets DNA-binding protein pokkuri isoform X1 [Apis mellifera]
ame-miR-11-3p	rna16767	gene7247	LOC413274	PREDICTED: soluble guanylate cyclase 89Db-like isoform X1 [Apis dorsata]
ame-miR-11-3p	rna16818	gene7267	LOC411345	neurotrimin isoform X1 [Apis mellifera]
ame-miR-11-3p	rna16903	gene7295	LOC411476	la-related protein 4 isoform X1 [Apis mellifera]
ame-miR-11-3p	rna17205	gene7429	LOC552341	N-alpha-acetyltransferase 30 [Apis mellifera]
ame-miR-11-3p	rna17403	gene7540	LOC411327	G1/S-specific cyclin-E1 [Apis mellifera]
ame-miR-11-3p	rna17444	gene7557	LOC409004	ras-related protein Rab6 isoform X1 [Bombus impatiens]
ame-miR-11-3p	rna17575	gene7632	LOC725336	longitudinals lacking protein, isoforms A/B/D/L isoform X12 [Apis mellifera]
ame-miR-11-3p	rna17713	gene7668	LOC726215	uncharacterized protein LOC726215 [Apis mellifera]
ame-miR-11-3p	rna17723	gene7676	LOC100576504	uncharacterized protein LOC100576504 isoform X1 [Apis mellifera]
ame-miR-11-3p	rna17783	gene7701	LOC409409	serine/threonine-protein kinase dyf-5 isoform X1 [Apis mellifera]
ame-miR-11-3p	rna17863	gene7742	LOC726991	kinesin light chain isoform X2 [Apis mellifera]
ame-miR-11-3p	rna18066	gene7819	LOC100576134	uncharacterized protein LOC100576134 isoform X1 [Apis mellifera]
ame-miR-11-3p	rna18272	gene7901	LOC409670	protein tyrosine phosphatase type IVA 1 isoform X3 [Apis mellifera]
ame-miR-11-3p	rna18459	gene7991	LOC551787	HMG box transcription factor BBX isoform X1 [Apis mellifera]
ame-miR-11-3p	rna1916	gene814	LOC724495	growth hormone secretagogue receptor type 1 isoform X1 [Apis mellifera]
ame-miR-11-3p	rna19263	gene8359	LOC100577138	dual 3',5'-cyclic-AMP and -GMP phosphodiesterase 11 isoform X1 [Apis mellifera]
ame-miR-11-3p	rna19326	gene8387	LOC726414	protein windpipe [Apis mellifera]
ame-miR-11-3p	rna19463	gene8451	LOC724458	achaete-scute complex protein T3 [Apis mellifera]
ame-miR-11-3p	rna19538	gene8480	LOC551435	protein disulfide-isomerase [Apis mellifera]
ame-miR-11-3p	rna19598	gene8503	LOC409921	zinc finger protein Elbow [Apis mellifera]
ame-miR-11-3p	rna19656	gene8537	LOC413309	hypothetical protein APICC_07852 [Apis cerana cerana]
ame-miR-11-3p	rna19750	gene8583	LOC411889	putative serine protease K12H4.7 [Apis mellifera]
ame-miR-11-3p	rna19805	gene8599	LOC725614	aryl hydrocarbon receptor nuclear translocator-like protein 1 isoform X1 [Apis mellifera]
ame-miR-11-3p	rna20151	gene8747	LOC411585	E3 ubiquitin-protein ligase NRDP1 isoform X1 [Apis mellifera]
ame-miR-11-3p	rna20216	gene8782	LOC551883	voltage-dependent T-type calcium channel subunit alpha-1G isoform X1 [Apis mellifera]
ame-miR-11-3p	rna20265	gene8803	LOC410134	Blood vessel epicardial substance [Apis cerana cerana]
ame-miR-11-3p	rna20377	gene8854	LOC409332	PREDICTED: ubiquitin carboxyl-terminal hydrolase 7 isoform X1 [Apis cerana]
ame-miR-11-3p	rna20392	gene8857	LOC551162	uncharacterized protein LOC551162 [Apis mellifera]
ame-miR-11-3p	rna204	gene86	LOC113218523	uncharacterized protein LOC113218523 [Apis mellifera]
ame-miR-11-3p	rna20688	gene8980	LOC102655407	ATP-dependent RNA helicase p62-like isoform X1 [Apis mellifera]
ame-miR-11-3p	rna20772	gene9010	LOC102653993	transcription factor Sox-21-B-like [Apis mellifera]
ame-miR-11-3p	rna20892	gene9061	LOC552651	Stathmin-4 [Trachymyrmex zeteki]
ame-miR-11-3p	rna20934	gene9076	LOC410336	dipeptidyl aminopeptidase-like protein 6 isoform X1 [Apis mellifera]
ame-miR-11-3p	rna20967	gene9089	Ac3	adenylate cyclase 3 [Apis mellifera]
ame-miR-11-3p	rna20972	gene9091	LOC408365	uncharacterized protein LOC408365 isoform X1 [Apis mellifera]
ame-miR-11-3p	rna21210	gene9200	LOC410257	cysteine protease ATG4C isoform X1 [Apis mellifera]
ame-miR-11-3p	rna21240	gene9210	LOC100577687	nuclear pore complex protein DDB_G0274915 isoform X1 [Apis mellifera]
ame-miR-11-3p	rna21332	gene9249	LOC551073	PREDICTED: single-stranded DNA-binding protein 3-like isoform X1 [Apis dorsata]
ame-miR-11-3p	rna21388	gene9276	LOC724460	uncharacterized protein LOC724460 isoform X1 [Apis mellifera]
ame-miR-11-3p	rna21512	gene9325	LOC409241	prohormone-4 [Apis mellifera]
ame-miR-11-3p	rna2161	gene916	LOC412191	protein diaphanous [Apis mellifera]
ame-miR-11-3p	rna21739	gene9426	LOC552804	tubulin-specific chaperone cofactor E-like protein isoform X1 [Apis mellifera]
ame-miR-11-3p	rna21960	gene9511	Syx1A	PREDICTED: syntaxin-1A isoform X4 [Apis florea]
ame-miR-11-3p	rna2200	gene935	LOC410717	serine/threonine-protein kinase MARK2 isoform X10 [Apis mellifera]
ame-miR-11-3p	rna22020	gene9527	LOC408333	uncharacterized protein LOC408333 isoform X1 [Apis mellifera]
ame-miR-11-3p	rna22053	gene9537	LOC410353	CUGBP Elav-like family member 4 isoform X10 [Apis mellifera]
ame-miR-11-3p	rna22265	gene9631	LOC727130	PREDICTED: LOW QUALITY PROTEIN: progestin and adipoQ receptor family member 4 [Apis florea]
ame-miR-11-3p	rna22584	gene9797	LOC102653922	organic cation transporter protein [Apis mellifera]
ame-miR-11-3p	rna22679	gene9847	LOC412309	ras-related C3 botulinum toxin substrate 1 [Apis mellifera]
ame-miR-11-3p	rna22754	gene9875	LOC552718	protein son of sevenless isoform X1 [Apis mellifera]
ame-miR-11-3p	rna22794	gene9886	LOC408381	sodium- and chloride-dependent betaine transporter isoform X2 [Apis mellifera]
ame-miR-11-3p	rna23053	gene9984	LOC412116	RNA-binding protein 45 isoform X1 [Apis mellifera]
ame-miR-11-3p	rna23098	gene9998	LOC410393	alkaline phosphatase isoform X1 [Apis mellifera]
ame-miR-11-3p	rna23114	gene10004	LOC412180	septin-1 isoform X1 [Apis mellifera]
ame-miR-11-3p	rna23464	gene10176	LOC409845	potassium voltage-gated channel subfamily H member 8 isoform X1 [Apis mellifera]
ame-miR-11-3p	rna23570	gene10222	LOC725290	transcription factor CP2-like protein 1 isoform X1 [Apis mellifera]
ame-miR-11-3p	rna23622	gene10244	LOC726093	serine/arginine repetitive matrix protein 2 isoform X4 [Apis mellifera]
ame-miR-11-3p	rna23630	gene10247	LOC408411	transcription factor Sox-2 isoform X1 [Apis mellifera]
ame-miR-11-3p	rna23693	gene10286	LOC100578649	uncharacterized protein LOC100578649 isoform X1 [Apis mellifera]
ame-miR-11-3p	rna23695	gene10288	LOC408416	mRNA-decapping enzyme 1B [Apis cerana cerana]
ame-miR-11-3p	rna23921	gene10358	LOC408430	voltage-dependent L-type calcium channel subunit beta-1 isoform X4 [Apis mellifera]
ame-miR-11-3p	rna23947	gene10362	LOC408431	LIM domain-containing protein jub [Apis mellifera]
ame-miR-11-3p	rna24040	gene10413	Glurb	metabotropic glutamate receptor B isoform X1 [Apis mellifera]
ame-miR-11-3p	rna24071	gene10425	LOC410467	uncharacterized protein LOC410467 [Apis mellifera]
ame-miR-11-3p	rna24098	gene10440	LOC100576879	GATOR complex protein DEPDC5 isoform X10 [Apis mellifera]
ame-miR-11-3p	rna24171	gene10470	For	cGMP-dependent protein kinase foraging isoform X2 [Apis mellifera]
ame-miR-11-3p	rna24337	gene10546	LOC411617	inactive rhomboid protein 1 [Apis mellifera]
ame-miR-11-3p	rna24498	gene10611	LOC724465	enhancer of split mbeta protein [Apis mellifera]
ame-miR-11-3p	rna24499	gene10612	LOC102656505	uncharacterized protein LOC102656505 [Apis mellifera]
ame-miR-11-3p	rna24500	gene10613	LOC409822	enhancer of split m7 protein [Apis mellifera]
ame-miR-11-3p	rna24573	gene10646	LOC725033	uncharacterized protein LOC725033 [Apis mellifera]
ame-miR-11-3p	rna24588	gene10654	LOC410482	adenylosuccinate lyase [Apis mellifera]
ame-miR-11-3p	rna24589	gene10655	LOC102656664	uncharacterized protein LOC102656664 [Apis mellifera]
ame-miR-11-3p	rna24596	gene10658	C1q-VP	C1q-like venom protein precursor [Apis mellifera]
ame-miR-11-3p	rna24675	gene10692	LOC409429	meiosis regulator and mRNA stability factor 1 [Apis mellifera]
ame-miR-11-3p	rna24783	gene10745	LOC409177	kinase D-interacting substrate of 220 kDa B isoform X1 [Apis mellifera]
ame-miR-11-3p	rna24790	gene10748	LOC552017	alpha-catulin isoform X1 [Apis mellifera]
ame-miR-11-3p	rna24831	gene10771	LOC411661	solute carrier family 12 member 9 [Apis mellifera]
ame-miR-11-3p	rna25190	gene10921	LOC551303	hexosaminidase D [Apis mellifera]
ame-miR-11-3p	rna25283	gene10969	LOC410525	retinal rod rhodopsin-sensitive cGMP 3',5'-cyclic phosphodiesterase subunit delta [Apis mellifera]
ame-miR-11-3p	rna25313	gene10979	LOC725784	uncharacterized protein LOC725784 [Apis mellifera]
ame-miR-11-3p	rna25497	gene11054	Reck	reversion-inducing-cysteine-rich protein with kazal motifs isoform X1 [Apis mellifera]
ame-miR-11-3p	rna25751	gene11153	LOC408442	bone morphogenetic protein receptor type-1B isoform X1 [Apis mellifera]
ame-miR-11-3p	rna25756	gene11156	Metrn	meteorin precursor [Apis mellifera]
ame-miR-11-3p	rna25801	gene11169	LOC100576614	probable ATP-dependent RNA helicase ddx42 [Apis mellifera]
ame-miR-11-3p	rna2584	gene1084	LOC724991	phosphatidylinositol 4-phosphate 5-kinase type-1 alpha isoform X10 [Apis mellifera]
ame-miR-11-3p	rna25877	gene11200	LOC411827	PREDICTED: origin recognition complex subunit 2 isoform X1 [Megachile rotundata]
ame-miR-11-3p	rna25901	gene11207	LOC100578556	putative uncharacterized protein DDB_G0282133 isoform X1 [Apis mellifera]
ame-miR-11-3p	rna25948	gene11229	LOC726566	WD repeat-containing protein 60 isoform X1 [Apis mellifera]
ame-miR-11-3p	rna26185	gene11338	LOC413755	attractin isoform X1 [Apis mellifera]
ame-miR-11-3p	rna26199	gene11342	LOC551825	nuclear hormone receptor HR96 isoform X1 [Apis mellifera]
ame-miR-11-3p	rna26210	gene11348	LOC410632	G protein-coupled receptor kinase 2 [Apis mellifera]
ame-miR-11-3p	rna26287	gene11389	LOC724295	protein phosphatase 1 regulatory subunit 3C-B [Apis mellifera]
ame-miR-11-3p	rna26431	gene11472	LOC411570	PREDICTED: TPPP family protein CG45057 [Apis florea]
ame-miR-11-3p	rna26557	gene11547	LOC552849	polyadenylate-binding protein-interacting protein 2 isoform X1 [Apis mellifera]
ame-miR-11-3p	rna26722	gene11619	LOC100577783	protein Skeletor, isoforms B/C isoform X1 [Apis mellifera]
ame-miR-11-3p	rna26742	gene11629	LOC408523	protein TRC8 homolog [Apis mellifera]
ame-miR-11-3p	rna26760	gene11641	Mblk-1	mushroom body large-type Kenyon cell-specific protein 1 isoform X1 [Apis mellifera]
ame-miR-11-3p	rna2680	gene1125	LOC408579	thrombospondin type-1 domain-containing protein 4 isoform X1 [Apis mellifera]
ame-miR-11-3p	rna26804	gene11661	LOC412478	nuclear inhibitor of protein phosphatase 1 isoform X1 [Bombus terrestris]
ame-miR-11-3p	rna26808	gene11665	Lop1	rhodopsin, long-wavelength [Apis mellifera]
ame-miR-11-3p	rna2685	gene1127	LOC408577	phosphatidylinositol 3-kinase regulatory subunit alpha isoform X2 [Apis mellifera]
ame-miR-11-3p	rna26883	gene11689	LOC408512	origin recognition complex subunit 1 [Apis mellifera]
ame-miR-11-3p	rna27163	gene11831	LOC410573	nephrin isoform X3 [Apis mellifera]
ame-miR-11-3p	rna2717	gene1133	LOC551731	rho GTPase-activating protein 190 [Apis mellifera]
ame-miR-11-3p	rna27867	gene12167	LOC550989	palmitoyltransferase ZDHHC15B isoform X1 [Apis mellifera]
ame-miR-11-3p	rna2792	gene1156	LOC552251	homeobox protein aristaless [Apis mellifera]
ame-miR-11-3p	rna27951	gene12188	LOC409891	cell division cycle and apoptosis regulator protein 1 [Apis mellifera]
ame-miR-11-3p	rna28013	gene12223	LOC100576384	tyrosine-protein phosphatase 10D isoform X1 [Apis mellifera]
ame-miR-11-3p	rna28063	gene12234	LOC413408	scavenger receptor class B member 1 [Apis mellifera]
ame-miR-11-3p	rna2921	gene1203	LOC726349	actin-binding LIM protein 1 isoform X12 [Apis mellifera]
ame-miR-11-3p	rna2937	gene1207	LOC100578467	protein Star [Apis mellifera]
ame-miR-11-3p	rna3127	gene1299	LOC113218850	PREDICTED: alpha-endosulfine [Apis florea]
ame-miR-11-3p	rna3197	gene1336	LOC551941	LOW QUALITY PROTEIN: uncharacterized protein LOC551941 [Apis mellifera]
ame-miR-11-3p	rna3614	gene1506	LOC410755	putative tyramine receptor [Apis mellifera]
ame-miR-11-3p	rna3650	gene1526	LOC100577920	uncharacterized protein LOC100577920 [Apis mellifera]
ame-miR-11-3p	rna3688	gene1544	LOC552181	EEF1A lysine methyltransferase 2 [Apis mellifera]
ame-miR-11-3p	rna3738	gene1568	LOC727460	FERM domain-containing protein 5 isoform X1 [Apis mellifera]
ame-miR-11-3p	rna3793	gene1591	LOC726804	protein BTG2 [Apis mellifera]
ame-miR-11-3p	rna409	gene186	LOC727399	protein numb isoform X1 [Apis mellifera]
ame-miR-11-3p	rna4090	gene1722	LOC100578885	putative transcription factor capicua isoform X1 [Apis mellifera]
ame-miR-11-3p	rna4186	gene1754	LOC100578727	uncharacterized protein LOC100578727 isoform X1 [Apis mellifera]
ame-miR-11-3p	rna4213	gene1769	LOC410893	PREDICTED: transcription factor AP-2-epsilon isoform X1 [Apis cerana]
ame-miR-11-3p	rna425	gene193	LOC100578752	uncharacterized protein LOC100578752 [Apis mellifera]
ame-miR-11-3p	rna4332	gene1827	LOC408706	97 kDa heat shock protein isoform X2 [Apis mellifera]
ame-miR-11-3p	rna4405	gene1855	LOC410882	mucin-5AC isoform X8 [Apis mellifera]
ame-miR-11-3p	rna4435	gene1868	LOC727308	LOW QUALITY PROTEIN: ephrin-B2 [Bombus impatiens]
ame-miR-11-3p	rna4462	gene1882	LOC725325	glucose-6-phosphate 1-dehydrogenase isoform X1 [Apis mellifera]
ame-miR-11-3p	rna4469	gene1885	LOC411871	dual specificity tyrosine-phosphorylation-regulated kinase 2-like [Apis mellifera]
ame-miR-11-3p	rna4497	gene1897	LOC724599	chromodomain-helicase-DNA-binding protein 1 isoform X1 [Apis mellifera]
ame-miR-11-3p	rna4657	gene1995	LOC408693	epidermal growth factor receptor kinase substrate 8 isoform X2 [Apis mellifera]
ame-miR-11-3p	rna4791	gene2068	LOC100578801	uncharacterized protein LOC100578801 [Apis mellifera]
ame-miR-11-3p	rna4802	gene2076	LOC724851	LIM domain only protein 3 [Apis mellifera]
ame-miR-11-3p	rna4817	gene2084	LOC410862	solute carrier family 41 member 3 isoform X1 [Apis mellifera]
ame-miR-11-3p	rna4863	gene2105	LOC410853	irregular chiasm C-roughest protein isoform X1 [Apis mellifera]
ame-miR-11-3p	rna5032	gene2159	LOC725758	regulator of G-protein signaling 7-binding protein A [Apis mellifera]
ame-miR-11-3p	rna5089	gene2187	LOC410825	leucine-rich repeat and immunoglobulin-like domain-containing nogo receptor-interacting protein 3 [Apis mellifera]
ame-miR-11-3p	rna5186	gene2219	LOC102653940	cyclin-dependent kinase inhibitor 1 [Apis mellifera]
ame-miR-11-3p	rna5314	gene2263	LOC552747	glucosidase 2 subunit beta [Apis mellifera]
ame-miR-11-3p	rna5414	gene2303	LOC409151	Ataxin-2 [Apis cerana cerana]
ame-miR-11-3p	rna5475	gene2327	LOC724852	LHFPL tetraspan subfamily member 6 protein isoform X1 [Apis mellifera]
ame-miR-11-3p	rna5926	gene2476	LOC724227	synaptic vesicle glycoprotein 2B [Apis mellifera]
ame-miR-11-3p	rna5927	gene2477	LOC100578349	PREDICTED: uncharacterized protein LOC100866320 [Apis florea]
ame-miR-11-3p	rna6100	gene2557	LOC408763	homeobox protein extradenticle isoform X1 [Apis mellifera]
ame-miR-11-3p	rna6248	gene2632	E74	ecdysteroid-regulated gene E74 isoform X1 [Apis mellifera]
ame-miR-11-3p	rna6401	gene2689	LOC411412	monocarboxylate transporter 12 [Apis mellifera]
ame-miR-11-3p	rna6806	gene2857	LOC409872	TRPL translocation defect protein 14 isoform X1 [Apis mellifera]
ame-miR-11-3p	rna6816	gene2861	LOC102654331	tubulin polyglutamylase TTLL4-like [Apis mellifera]
ame-miR-11-3p	rna6845	gene2875	LOC551745	integrator complex subunit 10 isoform X1 [Apis mellifera]
ame-miR-11-3p	rna7308	gene3057	LOC410924	serine/threonine-protein phosphatase 6 catalytic subunit [Bombus terrestris]
ame-miR-11-3p	rna7465	gene3132	LOC100576333	nucleoredoxin [Apis mellifera]
ame-miR-11-3p	rna7468	gene3135	LOC412599	arfaptin-2 [Apis mellifera]
ame-miR-11-3p	rna7609	gene3200	LOC725864	bromodomain-containing protein 4 isoform X1 [Apis mellifera]
ame-miR-11-3p	rna79	gene28	LOC100578621	uncharacterized protein LOC100578621 isoform X1 [Apis mellifera]
ame-miR-11-3p	rna7935	gene3330	LOC413669	protein lap4 isoform X11 [Apis mellifera]
ame-miR-11-3p	rna7952	gene3339	LOC726949	uncharacterized protein LOC726949 isoform X1 [Apis mellifera]
ame-miR-11-3p	rna85	gene30	LOC100578600	uncharacterized protein LOC100578600 [Apis mellifera]
ame-miR-11-3p	rna8532	gene3606	LOC413371	mothers against decapentaplegic homolog 6 [Apis mellifera]
ame-miR-11-3p	rna8586	gene3628	LOC102654975	protein bric-a-brac 1-like isoform X1 [Apis mellifera]
ame-miR-11-3p	rna8628	gene3651	LOC100578248	uncharacterized serine-rich protein C215.13 [Apis mellifera]
ame-miR-11-3p	rna8810	gene3722	LOC408917	mitogen-activated protein kinase 15 isoform X1 [Apis mellifera]
ame-miR-11-3p	rna8861	gene3747	Dl	dorsal protein isoform A [Apis mellifera]
ame-miR-11-3p	rna9108	gene3848	LOC410989	menin [Apis mellifera]
ame-miR-11-3p	rna9225	gene3888	LOC412897	E3 ubiquitin-protein ligase MYLIP isoform X1 [Apis mellifera]
ame-miR-11-3p	rna9233	gene3893	LOC409658	uncharacterized protein LOC409658 isoform X1 [Apis mellifera]
ame-miR-11-3p	rna9409	gene3956	LOC100577272	uncharacterized protein LOC100577272 [Apis mellifera]
ame-miR-11-3p	rna9471	gene3986	PHRF1	PHD and ring finger domains 1 [Apis mellifera]
ame-miR-11-3p	rna9529	gene4016	LOC409581	PREDICTED: F-actin-capping protein subunit beta-like isoform X1 [Apis dorsata]
ame-miR-11-3p	rna9576	gene4044	LOC411060	dnaJ homolog subfamily C member 13 isoform X2 [Apis mellifera]
ame-miR-11-3p	rna969	gene439	LOC724536	uncharacterized protein LOC724536 [Apis mellifera]
ame-miR-11-3p	rna9819	gene4169	LOC725015	monocarboxylate transporter 3 isoform X5 [Apis mellifera]
ame-miR-11-3p	rna9833	gene4171	LOC552195	PREDICTED: uncharacterized protein LOC107996543 isoform X1 [Apis cerana]
ame-miR-11-3p	rna9941	gene4215	LOC100578665	uncharacterized protein LOC100578665 [Apis mellifera]
ame-miR-184-3p	rna10082	gene4279	LOC551830	ral GTPase-activating protein subunit alpha-1 isoform X1 [Apis mellifera]
ame-miR-184-3p	rna10116	gene4288	LOC100578651	uncharacterized protein LOC100578651 [Apis mellifera]
ame-miR-184-3p	rna10264	gene4363	LOC551548	L-asparaginase isoform X1 [Apis mellifera]
ame-miR-184-3p	rna10766	gene4589	LOC411114	PREDICTED: synaptosomal-associated protein 25 isoform X1 [Apis florea]
ame-miR-184-3p	rna10972	gene4690	LOC409043	high-affinity choline transporter 1 isoform X1 [Apis mellifera]
ame-miR-184-3p	rna10982	gene4696	LOC724218	metallophosphoesterase 1 homolog isoform X1 [Apis mellifera]
ame-miR-184-3p	rna11210	gene4799	LOC726683	myosin-VIIa isoform X1 [Apis mellifera]
ame-miR-184-3p	rna11762	gene5070	LOC100577552	extensin isoform X2 [Apis mellifera]
ame-miR-184-3p	rna12171	gene5253	LOC551803	homeotic protein spalt-major isoform X1 [Apis mellifera]
ame-miR-184-3p	rna12251	gene5291	LOC411155	Teneurin-3 [Apis cerana cerana]
ame-miR-184-3p	rna12509	gene5405	LOC412888	A disintegrin and metalloproteinase with thrombospondin motifs 7 isoform X1 [Apis mellifera]
ame-miR-184-3p	rna13434	gene5824	LOC413167	Melanotransferrin [Apis cerana cerana]
ame-miR-184-3p	rna13506	gene5865	LOC100577986	probable sodium/potassium/calcium exchanger CG1090 [Apis mellifera]
ame-miR-184-3p	rna13744	gene5969	LOC412799	moesin/ezrin/radixin homolog 1 isoform X1 [Apis mellifera]
ame-miR-184-3p	rna14149	gene6134	LOC552061	rho-associated protein kinase 2 isoform X1 [Apis mellifera]
ame-miR-184-3p	rna14398	gene6250	LOC408898	uncharacterized protein LOC408898 isoform X1 [Apis mellifera]
ame-miR-184-3p	rna14634	gene6338	LOC413919	protein Lilipod [Apis mellifera]
ame-miR-184-3p	rna16786	gene7256	LOC413256	uncharacterized protein LOC413256 [Apis mellifera]
ame-miR-184-3p	rna17327	gene7491	LOC100576702	uncharacterized protein LOC100576702 [Apis mellifera]
ame-miR-184-3p	rna17335	gene7495	LOC100576935	PREDICTED: uncharacterized protein LOC107993026 [Apis cerana]
ame-miR-184-3p	rna17401	gene7539	LOC551265	PREDICTED: LIX1-like protein isoform X1 [Apis cerana]
ame-miR-184-3p	rna17471	gene7573	LOC100578664	organic solute transporter alpha-like protein [Apis mellifera]
ame-miR-184-3p	rna17562	gene7625	LOC724178	uncharacterized protein LOC724178 [Apis mellifera]
ame-miR-184-3p	rna17731	gene7679	LOC552643	transmembrane protein adipocyte-associated 1 homolog isoform X1 [Apis mellifera]
ame-miR-184-3p	rna18092	gene7831	LOC100578783	uncharacterized protein LOC100578783 [Apis mellifera]
ame-miR-184-3p	rna18574	gene8052	LOC551463	decaprenyl-diphosphate synthase subunit 2 [Apis mellifera]
ame-miR-184-3p	rna18649	gene8093	LOC551706	unconventional myosin-IXb isoform X1 [Apis mellifera]
ame-miR-184-3p	rna18756	gene8138	LOC100577343	uncharacterized protein LOC100577343 [Apis mellifera]
ame-miR-184-3p	rna18766	gene8143	LOC725578	uncharacterized protein LOC725578 isoform X1 [Apis mellifera]
ame-miR-184-3p	rna19380	gene8417	LOC408278	PREDICTED: tyrosine-protein kinase RYK-like isoform X6 [Apis dorsata]
ame-miR-184-3p	rna19709	gene8563	LOC413934	sodium-independent sulfate anion transporter isoform X1 [Apis mellifera]
ame-miR-184-3p	rna19775	gene8592	LOC100578739	RYamide receptor isoform X1 [Apis mellifera]
ame-miR-184-3p	rna19860	gene8618	LOC408337	uncharacterized protein LOC408337 isoform X10 [Apis mellifera]
ame-miR-184-3p	rna20777	gene9014	LOC410315	G-protein-signaling modulator 2 [Apis mellifera]
ame-miR-184-3p	rna2100	gene900	LOC107964025	uncharacterized protein LOC107964025 isoform X1 [Apis mellifera]
ame-miR-184-3p	rna21000	gene9107	LOC410347	protein big brother [Apis mellifera]
ame-miR-184-3p	rna22278	gene9636	LOC552488	F-box only protein 28 isoform X1 [Apis mellifera]
ame-miR-184-3p	rna225	gene96	LOC100577325	uncharacterized protein LOC100577325 isoform X1 [Apis mellifera]
ame-miR-184-3p	rna2255	gene952	LOC726172	Apoptosis inhibitor IAP [Apis cerana cerana]
ame-miR-184-3p	rna22597	gene9807	LOC410369	uncharacterized protein LOC410369 [Apis mellifera]
ame-miR-184-3p	rna22712	gene9858	LOC724727	homeobox protein PKNOX2 isoform X1 [Apis mellifera]
ame-miR-184-3p	rna22836	gene9901	LOC413732	Golgi apparatus protein 1 isoform X1 [Apis mellifera]
ame-miR-184-3p	rna23146	gene10021	LOC102655102	uncharacterized protein LOC102655102 [Apis mellifera]
ame-miR-184-3p	rna23351	gene10131	LOC410405	cytochrome P450 18a1 [Apis mellifera]
ame-miR-184-3p	rna23684	gene10280	LOC100578617	uncharacterized protein LOC100578617 [Apis mellifera]
ame-miR-184-3p	rna24165	gene10468	LOC408438	insulin receptor substrate 1-B isoform X1 [Apis mellifera]
ame-miR-184-3p	rna24191	gene10480	LOC551272	talin-1 isoform X1 [Apis mellifera]
ame-miR-184-3p	rna24492	gene10609	LOC724379	tubulin polyglutamylase TTLL4 [Apis mellifera]
ame-miR-184-3p	rna24510	gene10620	LOC413977	Calsyntenin-1, partial [Eufriesea mexicana]
ame-miR-184-3p	rna24514	gene10623	LOC412926	dipeptidase 1 [Apis mellifera]
ame-miR-184-3p	rna25128	gene10900	LOC410514	uncharacterized protein LOC410514 isoform X1 [Apis mellifera]
ame-miR-184-3p	rna25187	gene10918	LOC726791	intraflagellar transport protein 140 homolog [Apis mellifera]
ame-miR-184-3p	rna25895	gene11206	LOC409573	zinc finger protein 260 isoform X1 [Apis mellifera]
ame-miR-184-3p	rna26482	gene11499	LOC408536	angiotensin-converting enzyme isoform X1 [Apis mellifera]
ame-miR-184-3p	rna26488	gene11505	Wat	uncharacterized protein LOC406065 isoform X1 [Apis mellifera]
ame-miR-184-3p	rna26559	gene11548	LOC409667	BCL2/adenovirus E1B 19 kDa protein-interacting protein 3 isoform X1 [Apis mellifera]
ame-miR-184-3p	rna26756	gene11638	LOC408522	ADP-ribosylation factor-like protein 3 [Apis mellifera]
ame-miR-184-3p	rna27044	gene11777	LOC726898	carbonic anhydrase 3 [Apis mellifera]
ame-miR-184-3p	rna27769	gene12120	LOC100577697	uncharacterized protein LOC100577697 isoform X1 [Apis mellifera]
ame-miR-184-3p	rna2778	gene1150	LOC552141	beta-1,4-N-acetylgalactosaminyltransferase bre-4 [Apis mellifera]
ame-miR-184-3p	rna4003	gene1678	LOC102655706	uncharacterized protein LOC102655706 [Apis mellifera]
ame-miR-184-3p	rna4523	gene1914	LOC408699	high affinity cAMP-specific and IBMX-insensitive 3',5'-cyclic phosphodiesterase 8 isoform X1 [Apis mellifera]
ame-miR-184-3p	rna4699	gene2016	LOC726899	death-associated inhibitor of apoptosis 1 [Apis mellifera]
ame-miR-184-3p	rna4772	gene2059	LOC410870	proton channel OtopLc isoform X1 [Apis mellifera]
ame-miR-184-3p	rna4926	gene2116	LOC410851	bicaudal D-related protein homolog [Apis mellifera]
ame-miR-184-3p	rna5200	gene2225	LOC408664	homeodomain-interacting protein kinase 2 isoform X10 [Apis mellifera]
ame-miR-184-3p	rna6368	gene2674	LOC113218555	uncharacterized protein LOC113218555 [Apis mellifera]
ame-miR-184-3p	rna6693	gene2803	LOC100577047	uncharacterized protein LOC100577047 isoform X1 [Apis mellifera]
ame-miR-184-3p	rna6937	gene2907	LOC411893	cytochrome P450 315a1, mitochondrial isoform X1 [Apis mellifera]
ame-miR-184-3p	rna7077	gene2966	LOC410933	PREDICTED: putative serine/threonine-protein kinase F31E3.2-like isoform X2 [Apis dorsata]
ame-miR-184-3p	rna8134	gene3426	LOC100577614	uncharacterized protein LOC100577614 isoform X1 [Apis mellifera]
ame-miR-184-3p	rna8168	gene3450	LOC408814	gamma-secretase subunit Aph-1 [Apis mellifera]
ame-miR-184-3p	rna8495	gene3581	LOC100577798	uncharacterized protein LOC100577798 isoform X1 [Apis mellifera]
ame-miR-184-3p	rna8837	gene3738	LOC411018	uncharacterized protein LOC411018 isoform X1 [Apis mellifera]
ame-miR-184-3p	rna9206	gene3877	LOC726827	coiled-coil domain-containing protein 170 isoform X1 [Apis mellifera]
ame-miR-210-3p	rna10009	gene4249	LOC408831	ribosome-releasing factor 2, mitochondrial [Apis mellifera]
ame-miR-210-3p	rna10070	gene4276	LOC413170	kinesin-like protein Klp98A isoform X1 [Apis mellifera]
ame-miR-210-3p	rna10209	gene4336	LOC412965	synaptotagmin-14 isoform X1 [Apis mellifera]
ame-miR-210-3p	rna10218	gene4342	LOC409818	sodium/calcium exchanger 1 isoform X1 [Apis mellifera]
ame-miR-210-3p	rna10297	gene4380	LOC408836	unc-112-related protein [Apis mellifera]
ame-miR-210-3p	rna10597	gene4518	LOC408846	tyrosine-protein phosphatase non-receptor type 14 isoform X1 [Apis mellifera]
ame-miR-210-3p	rna10627	gene4529	LOC551854	serine/threonine-protein phosphatase 5 [Apis mellifera]
ame-miR-210-3p	rna1063	gene474	LOC726243	flotillin-2 isoform X1 [Apis mellifera]
ame-miR-210-3p	rna10632	gene4532	LOC411657	arylsulfatase B isoform X2 [Apis mellifera]
ame-miR-210-3p	rna10662	gene4540	LOC551934	uncharacterized protein LOC551934 isoform X1 [Apis mellifera]
ame-miR-210-3p	rna108	gene42	Nedd9	enhancer of filamentation 1 [Apis mellifera]
ame-miR-210-3p	rna11069	gene4739	LOC725404	PREDICTED: actin, muscle [Nasonia vitripennis]
ame-miR-210-3p	rna11201	gene4794	LOC411133	T-box transcription factor TBX20 isoform X1 [Apis mellifera]
ame-miR-210-3p	rna11262	gene4818	LOC409729	zinc finger protein 608 [Apis mellifera]
ame-miR-210-3p	rna11650	gene5014	LOC412933	geranylgeranyl transferase type-1 subunit beta isoform X1 [Apis mellifera]
ame-miR-210-3p	rna11849	gene5113	LOC725524	splicing regulatory glutamine/lysine-rich protein 1 isoform X4 [Apis mellifera]
ame-miR-210-3p	rna1194	gene539	LOC409966	dexamethasone-induced Ras-related protein 1 isoform X1 [Apis mellifera]
ame-miR-210-3p	rna13063	gene5672	LOC726399	transcriptional activator protein Pur-beta isoform X1 [Apis mellifera]
ame-miR-210-3p	rna13117	gene5688	LOC102656070	uncharacterized protein LOC102656070 [Apis mellifera]
ame-miR-210-3p	rna13297	gene5761	LOC411234	Aryl hydrocarbon receptor nuclear translocator [Apis cerana cerana]
ame-miR-210-3p	rna13354	gene5792	LOC408952	oxysterol-binding protein 1 isoform X1 [Apis mellifera]
ame-miR-210-3p	rna13361	gene5794	LOC725708	uncharacterized protein LOC725708 [Apis mellifera]
ame-miR-210-3p	rna13395	gene5807	LOC408942	receptor expression-enhancing protein 2 isoform X4 [Apis mellifera]
ame-miR-210-3p	rna13411	gene5813	LOC411227	tyrosine-protein phosphatase non-receptor type 9 [Apis mellifera]
ame-miR-210-3p	rna1368	gene605	LOC412813	zwei Ig domain protein zig-8 isoform X1 [Apis mellifera]
ame-miR-210-3p	rna13961	gene6057	LOC412808	aminopeptidase Ey isoform X1 [Apis mellifera]
ame-miR-210-3p	rna14238	gene6173	LOC408914	BAI1-associated protein 3 isoform X1 [Apis mellifera]
ame-miR-210-3p	rna14348	gene6223	LOC408906	multiple C2 and transmembrane domain-containing protein isoform X1 [Apis mellifera]
ame-miR-210-3p	rna14357	gene6225	LOC408905	uncharacterized protein LOC408905 [Apis mellifera]
ame-miR-210-3p	rna14382	gene6240	LOC107963970	uncharacterized protein LOC107963970 [Apis mellifera]
ame-miR-210-3p	rna14666	gene6354	LOC551809	putative elongator complex protein 1 [Apis mellifera]
ame-miR-210-3p	rna14669	gene6357	LOC413946	myocyte-specific enhancer factor 2 isoform X1 [Apis mellifera]
ame-miR-210-3p	rna14918	gene6470	LOC408957	uncharacterized protein LOC408957 isoform X1 [Apis mellifera]
ame-miR-210-3p	rna14972	gene6492	LOC100578337	uncharacterized protein LOC100578337 [Apis mellifera]
ame-miR-210-3p	rna1501	gene666	LOC725105	ubiquinone biosynthesis protein COQ4 homolog, mitochondrial isoform X1 [Apis mellifera]
ame-miR-210-3p	rna15247	gene6614	LOC411260	ras-related protein Rab-27A [Apis mellifera]
ame-miR-210-3p	rna15295	gene6636	LOC409770	probable tubulin polyglutamylase TTLL1 [Apis mellifera]
ame-miR-210-3p	rna15596	gene6771	LOC408967	calcium-binding mitochondrial carrier protein Aralar1 isoform X1 [Apis mellifera]
ame-miR-210-3p	rna15793	gene6848	LOC411277	uncharacterized protein LOC411277 isoform X10 [Apis mellifera]
ame-miR-210-3p	rna1596	gene695	LOC726014	F-box only protein 33 [Apis mellifera]
ame-miR-210-3p	rna16448	gene7117	LOC725485	regulator of G-protein signaling 11 isoform X10 [Apis mellifera]
ame-miR-210-3p	rna16598	gene7179	LOC551554	Ras-related protein Rac1, partial [Cyphomyrmex costatus]
ame-miR-210-3p	rna16599	gene7180	LOC551576	exocyst complex component 7 [Apis mellifera]
ame-miR-210-3p	rna16869	gene7277	LOC409024	tropomodulin isoform X1 [Apis mellifera]
ame-miR-210-3p	rna16967	gene7327	LOC100576640	uncharacterized protein LOC100576640 isoform X1 [Apis mellifera]
ame-miR-210-3p	rna17418	gene7549	LOC409007	heterogeneous nuclear ribonucleoprotein K isoform X1 [Apis mellifera]
ame-miR-210-3p	rna17629	gene7641	LOC107964937	putative uncharacterized protein DDB_G0271982 [Apis mellifera]
ame-miR-210-3p	rna17734	gene7680	LOC408988	uncharacterized protein LOC408988 isoform X1 [Apis mellifera]
ame-miR-210-3p	rna17782	gene7700	LOC409073	equilibrative nucleoside transporter 4 [Apis mellifera]
ame-miR-210-3p	rna17890	gene7746	Obp2	odorant binding protein 2 precursor [Apis mellifera]
ame-miR-210-3p	rna17924	gene7754	LOC724269	connectin [Apis mellifera]
ame-miR-210-3p	rna18053	gene7812	LOC413242	bifunctional heparan sulfate N-deacetylase/N-sulfotransferase isoform X1 [Apis mellifera]
ame-miR-210-3p	rna18180	gene7861	LOC100578068	lateral signaling target protein 2 homolog [Apis mellifera]
ame-miR-210-3p	rna18352	gene7932	LOC412863	histone demethylase UTY [Apis mellifera]
ame-miR-210-3p	rna18632	gene8084	LOC410233	extracellular sulfatase SULF-1 homolog isoform X1 [Apis mellifera]
ame-miR-210-3p	rna19053	gene8267	LOC100576882	uncharacterized protein LOC100576882 [Apis mellifera]
ame-miR-210-3p	rna19124	gene8293	LOC107965037	probable serine/threonine-protein kinase DDB_G0278845 isoform X1 [Apis mellifera]
ame-miR-210-3p	rna19154	gene8312	LOC725389	box A-binding factor isoform X1 [Apis mellifera]
ame-miR-210-3p	rna19534	gene8478	LOC409170	polycomb protein suz12-B isoform X1 [Apis mellifera]
ame-miR-210-3p	rna19613	gene8514	LOC551447	mannose-6-phosphate isomerase [Apis mellifera]
ame-miR-210-3p	rna20213	gene8781	LOC107965233	tetratricopeptide repeat protein 39C-like isoform X1 [Apis mellifera]
ame-miR-210-3p	rna20638	gene8955	LOC100577014	uncharacterized protein LOC100577014 [Apis mellifera]
ame-miR-210-3p	rna20718	gene8991	LOC552833	PREDICTED: pre-mRNA-splicing regulator female-lethal(2)D-like isoform X2 [Apis dorsata]
ame-miR-210-3p	rna20818	gene9032	LOC408351	uncharacterized protein LOC408351 isoform X1 [Apis mellifera]
ame-miR-210-3p	rna2089	gene898	LOC411715	phospholipase D3 isoform X1 [Apis mellifera]
ame-miR-210-3p	rna20908	gene9067	LOC726896	zinc finger and BTB domain-containing protein 47 [Apis mellifera]
ame-miR-210-3p	rna20913	gene9069	LOC726913	cytochrome b5 isoform X2 [Apis mellifera]
ame-miR-210-3p	rna20923	gene9071	LOC107965147	uncharacterized protein LOC107965147 [Apis mellifera]
ame-miR-210-3p	rna21201	gene9199	mGlutR1	metabotropic glutamate receptor 1 isoform X1 [Apis mellifera]
ame-miR-210-3p	rna21292	gene9237	LOC726875	C2 domain-containing protein 5 isoform X1 [Apis mellifera]
ame-miR-210-3p	rna21745	gene9428	LOC413428	uncharacterized protein LOC413428 [Apis mellifera]
ame-miR-210-3p	rna21763	gene9435	LOC100578709	uncharacterized protein LOC100578709 isoform X1 [Apis mellifera]
ame-miR-210-3p	rna22618	gene9818	LOC409783	uncharacterized protein LOC409783 isoform X1 [Apis mellifera]
ame-miR-210-3p	rna23182	gene10037	LOC726247	protein vestigial isoform X1 [Apis mellifera]
ame-miR-210-3p	rna23425	gene10159	LOC551796	cationic amino acid transporter 4 [Apis mellifera]
ame-miR-210-3p	rna23436	gene10162	LOC551895	serine/threonine-protein kinase 17A isoform X1 [Apis mellifera]
ame-miR-210-3p	rna23768	gene10313	LOC725354	uncharacterized protein LOC725354 isoform X1 [Apis mellifera]
ame-miR-210-3p	rna24135	gene10450	LOC100578423	uncharacterized protein LOC100578423 isoform X1 [Apis mellifera]
ame-miR-210-3p	rna24266	gene10513	LOC412876	pyruvate carboxylase, mitochondrial isoform X1 [Apis mellifera]
ame-miR-210-3p	rna25168	gene10913	LOC408463	uncharacterized protein LOC408463 isoform X1 [Apis mellifera]
ame-miR-210-3p	rna25296	gene10976	LOC100578877	uncharacterized protein LOC100578877 [Apis mellifera]
ame-miR-210-3p	rna25467	gene11041	LOC410545	CLIP-associating protein 1-A isoform X10 [Apis mellifera]
ame-miR-210-3p	rna25541	gene11074	LOC102653936	uncharacterized protein LOC102653936 [Apis mellifera]
ame-miR-210-3p	rna25607	gene11105	LOC727232	uncharacterized protein LOC727232 isoform X10 [Apis mellifera]
ame-miR-210-3p	rna25623	gene11106	LOC727235	protein enabled isoform X1 [Apis mellifera]
ame-miR-210-3p	rna25681	gene11127	LOC552355	DIS3-like exonuclease 2 isoform X1 [Apis mellifera]
ame-miR-210-3p	rna25708	gene11139	LOC100576461	uncharacterized protein LOC100576461 [Apis mellifera]
ame-miR-210-3p	rna25817	gene11177	Mad	MAX dimerization protein [Apis mellifera]
ame-miR-210-3p	rna26067	gene11285	LOC410040	serine/arginine-rich splicing factor 1B [Apis mellifera]
ame-miR-210-3p	rna26273	gene11379	LOC411720	TGF-beta-activated kinase 1 and MAP3K7-binding protein 1 isoform X1 [Apis mellifera]
ame-miR-210-3p	rna2632	gene1101	LOC551356	nesprin-1 isoform X4 [Apis mellifera]
ame-miR-210-3p	rna26372	gene11436	LOC107965608	uncharacterized protein LOC107965608 [Apis mellifera]
ame-miR-210-3p	rna26374	gene11437	LOC725823	uncharacterized protein LOC725823 [Apis mellifera]
ame-miR-210-3p	rna26651	gene11577	DopR2	dopamine receptor 2 [Apis mellifera]
ame-miR-210-3p	rna26931	gene11719	LOC408509	glutamate decarboxylase 1 [Apis mellifera]
ame-miR-210-3p	rna27034	gene11771	LOC726825	homeobox protein HMX2 [Apis mellifera]
ame-miR-210-3p	rna27347	gene11923	LOC413532	pancreatic lipase-related protein 2 isoform X2 [Apis mellifera]
ame-miR-210-3p	rna27549	gene12019	LOC725117	PREDICTED: flocculation protein FLO11, partial [Apis cerana]
ame-miR-210-3p	rna27628	gene12057	LOC551165	innexin inx3 [Apis mellifera]
ame-miR-210-3p	rna27900	gene12177	LOC551214	uncharacterized protein LOC551214 isoform X1 [Apis mellifera]
ame-miR-210-3p	rna2795	gene1157	LOC409027	leucine-rich repeat and calponin homology domain-containing protein 1 isoform X1 [Apis mellifera]
ame-miR-210-3p	rna28167	gene12279	LOC409176	pro-resilin [Apis mellifera]
ame-miR-210-3p	rna2913	gene1201	LOC412777	sodium/potassium/calcium exchanger Nckx30C isoform X1 [Apis mellifera]
ame-miR-210-3p	rna2919	gene1202	LOC412778	chondroitin sulfate proteoglycan 4 [Apis mellifera]
ame-miR-210-3p	rna2952	gene1216	LOC726591	coiled-coil domain-containing protein 13 [Apis mellifera]
ame-miR-210-3p	rna303	gene137	LOC411675	protein unc-93 homolog A isoform X1 [Apis mellifera]
ame-miR-210-3p	rna3100	gene1289	LOC552142	latrophilin Cirl isoform X1 [Apis mellifera]
ame-miR-210-3p	rna3316	gene1380	LOC411548	protein phosphatase 1 regulatory subunit 16A isoform X1 [Apis mellifera]
ame-miR-210-3p	rna3435	gene1413	LOC410779	neuroligin-1 isoform X1 [Apis mellifera]
ame-miR-210-3p	rna3534	gene1469	LOC100578146	meiosis-specific coiled-coil domain-containing protein MEIOC [Apis mellifera]
ame-miR-210-3p	rna3651	gene1527	LOC100577882	uncharacterized protein LOC100577882 isoform X1 [Apis mellifera]
ame-miR-210-3p	rna378	gene174	LOC410761	SKI family transcriptional corepressor 2 isoform X1 [Apis mellifera]
ame-miR-210-3p	rna381	gene176	LOC100576147	fork head domain-containing protein FD4 [Apis mellifera]
ame-miR-210-3p	rna3817	gene1605	LOC412853	brain tumor protein [Apis mellifera]
ame-miR-210-3p	rna4200	gene1761	LOC552020	neuromodulin isoform X1 [Apis mellifera]
ame-miR-210-3p	rna4489	gene1894	LOC413350	lachesin isoform X1 [Apis mellifera]
ame-miR-210-3p	rna4514	gene1909	LOC551772	zeta-sarcoglycan isoform X1 [Apis mellifera]
ame-miR-210-3p	rna4792	gene2069	Fabp	fatty acid binding protein [Apis mellifera]
ame-miR-210-3p	rna4808	gene2078	LOC410865	uncharacterized protein LOC410865 [Apis mellifera]
ame-miR-210-3p	rna4936	gene2123	LOC113218605	DNA ligase 1-like isoform X2 [Apis mellifera]
ame-miR-210-3p	rna4947	gene2128	LOC410844	neuronal membrane glycoprotein M6-a isoform X1 [Apis mellifera]
ame-miR-210-3p	rna5116	gene2195	LOC410823	PREDICTED: transient receptor potential-gamma protein isoform X1 [Apis florea]
ame-miR-210-3p	rna5157	gene2210	LOC410820	proton channel OtopLc isoform X1 [Apis mellifera]
ame-miR-210-3p	rna5363	gene2275	LOC411764	bestrophin-4 isoform X1 [Apis mellifera]
ame-miR-210-3p	rna5480	gene2331	LOC102654309	uncharacterized protein LOC102654309 [Apis mellifera]
ame-miR-210-3p	rna5481	gene2332	LOC410812	PREDICTED: ras-like protein 1 [Apis florea]
ame-miR-210-3p	rna5492	gene2338	LOC410809	protein pygopus [Apis mellifera]
ame-miR-210-3p	rna5660	gene2398	LOC410803	solute carrier family 41 member 1 isoform X1 [Apis mellifera]
ame-miR-210-3p	rna5815	gene2421	LOC551755	transmembrane protein 35A isoform X1 [Apis mellifera]
ame-miR-210-3p	rna6519	gene2744	LOC724947	lactosylceramide 1,3-N-acetyl-beta-D-glucosaminyltransferase [Apis mellifera]
ame-miR-210-3p	rna6521	gene2746	LOC412846	NAD-dependent protein deacetylase Sirt6 [Apis mellifera]
ame-miR-210-3p	rna6812	gene2860	LOC410044	rho GTPase-activating protein 20 isoform X3 [Apis mellifera]
ame-miR-210-3p	rna6888	gene2887	LOC411903	dyslexia-associated protein KIAA0319 [Apis mellifera]
ame-miR-210-3p	rna7339	gene3066	LOC550667	succinate dehydrogenase [ubiquinone] flavoprotein subunit, mitochondrial [Apis mellifera]
ame-miR-210-3p	rna7740	gene3253	LOC412013	chorion peroxidase isoform X1 [Apis mellifera]
ame-miR-210-3p	rna7753	gene3263	LOC100576498	uncharacterized protein LOC100576498 [Apis mellifera]
ame-miR-210-3p	rna7841	gene3297	LOC409905	2-acylglycerol O-acyltransferase 1 [Apis mellifera]
ame-miR-210-3p	rna7880	gene3311	LOC102654965	uncharacterized protein LOC102654965 [Apis mellifera]
ame-miR-210-3p	rna8030	gene3377	LOC411050	glutamate receptor ionotropic, kainate 2 isoform X1 [Apis mellifera]
ame-miR-210-3p	rna8444	gene3564	LOC102654736	PREDICTED: zinc finger protein 569-like isoform X5 [Apis florea]
ame-miR-210-3p	rna8574	gene3620	LOC100576361	PREDICTED: uncharacterized protein C1orf194-like isoform X1 [Apis cerana]
ame-miR-210-3p	rna8632	gene3654	LOC413113	probable serine/threonine-protein kinase samkC isoform X1 [Apis mellifera]
ame-miR-210-3p	rna8914	gene3772	LOC408791	1-phosphatidylinositol 4,5-bisphosphate phosphodiesterase classes I and II isoform X1 [Apis mellifera]
ame-miR-210-3p	rna9628	gene4074	LOC100576449	protein patched isoform X1 [Apis mellifera]
ame-miR-252a-5p	rna10075	gene4277	LOC413169	presenilin-1 [Apis mellifera]
ame-miR-252a-5p	rna10163	gene4315	STT3B	STT3, subunit of the oligosaccharyltransferase complex, homolog B [Apis mellifera]
ame-miR-252a-5p	rna10231	gene4350	LOC411088	PREDICTED: probable maleylacetoacetate isomerase 2 [Apis florea]
ame-miR-252a-5p	rna10394	gene4425	LOC551903	DNA replication licensing factor Mcm5 isoform X1 [Apis mellifera]
ame-miR-252a-5p	rna10475	gene4463	LOC411104	PREDICTED: homeobox protein Nkx-2.4 [Apis cerana]
ame-miR-252a-5p	rna10499	gene4476	LOC411100	FGGY carbohydrate kinase domain-containing protein [Apis mellifera]
ame-miR-252a-5p	rna10533	gene4495	LOC408841	voltage-dependent calcium channel subunit alpha-2/delta-3 isoform X1 [Apis mellifera]
ame-miR-252a-5p	rna10550	gene4503	LOC113218559	solute carrier family 52, riboflavin transporter, member 3-A-like [Apis mellifera]
ame-miR-252a-5p	rna1088	gene487	LOC550645	max-binding protein MNT isoform X1 [Apis mellifera]
ame-miR-252a-5p	rna10911	gene4660	nAChRa3	acetylcholine receptor subunit alpha-like isoform X3 [Ceratina calcarata]
ame-miR-252a-5p	rna10928	gene4667	LOC726102	transmembrane protein 135 [Apis mellifera]
ame-miR-252a-5p	rna10965	gene4685	LOC409153	zinc finger protein 423-like [Apis mellifera]
ame-miR-252a-5p	rna11189	gene4789	LOC411126	broad-complex core protein isoforms 1/2/3/4/5 isoform X2 [Apis mellifera]
ame-miR-252a-5p	rna11321	gene4845	Qbp-1	Queen brain-selective protein-1 precursor [Apis mellifera]
ame-miR-252a-5p	rna11433	gene4894	LOC413998	lateral signaling target protein 2 homolog [Apis mellifera]
ame-miR-252a-5p	rna11503	gene4928	LOC113218840	succinate dehydrogenase assembly factor 2, mitochondrial-like [Apis mellifera]
ame-miR-252a-5p	rna11732	gene5047	LOC409028	3'-5' RNA helicase YTHDC2 isoform X1 [Apis mellifera]
ame-miR-252a-5p	rna1199	gene542	LOC408602	MKL/myocardin-like protein 2 isoform X1 [Apis mellifera]
ame-miR-252a-5p	rna12111	gene5227	LOC408884	transcription factor Sox-13 isoform X3 [Apis mellifera]
ame-miR-252a-5p	rna12130	gene5237	LOC724172	neurobeachin isoform X10 [Apis mellifera]
ame-miR-252a-5p	rna12152	gene5241	LOC724220	synaptotagmin-10 [Apis mellifera]
ame-miR-252a-5p	rna12179	gene5256	LOC411157	fat-like cadherin-related tumor suppressor homolog isoform X1 [Apis mellifera]
ame-miR-252a-5p	rna12263	gene5296	LOC102655130	leukocyte surface antigen CD53-like isoform X2 [Apis mellifera]
ame-miR-252a-5p	rna12380	gene5348	LOC409459	lon protease homolog, mitochondrial isoform X1 [Apis mellifera]
ame-miR-252a-5p	rna12639	gene5463	LOC409972	uncharacterized protein LOC409972 [Apis mellifera]
ame-miR-252a-5p	rna12653	gene5470	LOC113218834	cytochrome b-c1 complex subunit 8-like [Apis mellifera]
ame-miR-252a-5p	rna12903	gene5595	LOC413474	nuclear hormone receptor FTZ-F1 beta [Apis mellifera]
ame-miR-252a-5p	rna1326	gene582	LOC409927	putative pyridoxal-dependent decarboxylase domain-containing protein 2 isoform X1 [Apis mellifera]
ame-miR-252a-5p	rna1329	gene584	LOC551728	F-box/LRR-repeat protein 20 [Apis mellifera]
ame-miR-252a-5p	rna13446	gene5834	LOC100578236	RNA-binding protein Musashi homolog 2 [Apis mellifera]
ame-miR-252a-5p	rna13871	gene6011	LOC409934	vesicle-associated membrane protein-associated protein B [Apis mellifera]
ame-miR-252a-5p	rna13949	gene6048	LOC409364	CD2-associated protein [Apis mellifera]
ame-miR-252a-5p	rna14021	gene6084	LOC410119	mitogen-activated protein kinase kinase kinase 12 isoform X1 [Apis mellifera]
ame-miR-252a-5p	rna14036	gene6088	LOC411214	BTB/POZ domain-containing protein kctd15-like isoform X1 [Apis mellifera]
ame-miR-252a-5p	rna14042	gene6090	LOC408922	discoidin domain-containing receptor 2 isoform X1 [Apis mellifera]
ame-miR-252a-5p	rna14420	gene6259	LOC726915	leucine-rich repeat and death domain-containing protein 1 [Apis mellifera]
ame-miR-252a-5p	rna14628	gene6335	LOC413739	synaptic vesicle glycoprotein 2C isoform X1 [Apis mellifera]
ame-miR-252a-5p	rna14964	gene6489	LOC725331	protein hairy isoform X1 [Apis mellifera]
ame-miR-252a-5p	rna15465	gene6715	LOC726165	fork head domain transcription factor slp1 isoform X1 [Apis mellifera]
ame-miR-252a-5p	rna15614	gene6774	LOC411272	PREDICTED: putative acyl-CoA-binding protein [Apis florea]
ame-miR-252a-5p	rna15669	gene6797	LOC409367	calcyphosin-like protein [Apis mellifera]
ame-miR-252a-5p	rna15704	gene6809	LOC412079	uncharacterized protein LOC412079 [Apis mellifera]
ame-miR-252a-5p	rna15790	gene6847	LOC100577901	uncharacterized protein LOC100577901 [Apis mellifera]
ame-miR-252a-5p	rna15832	gene6857	LOC411282	basic-leucine zipper transcription factor A isoform X1 [Apis mellifera]
ame-miR-252a-5p	rna15949	gene6903	LOC726725	pro-resilin isoform X1 [Apis mellifera]
ame-miR-252a-5p	rna16139	gene6987	LOC551016	midasin [Apis mellifera]
ame-miR-252a-5p	rna16229	gene7029	LOC412722	protein singed [Apis mellifera]
ame-miR-252a-5p	rna16975	gene7330	LOC409515	long-chain-fatty-acid--CoA ligase 4 isoform X1 [Apis mellifera]
ame-miR-252a-5p	rna17484	gene7579	LOC411315	visual system homeobox 2 isoform X1 [Apis mellifera]
ame-miR-252a-5p	rna18062	gene7815	LOC410244	uncharacterized protein LOC410244 [Apis mellifera]
ame-miR-252a-5p	rna18132	gene7840	LOC412476	BTB/POZ domain-containing protein 9 isoform X3 [Apis mellifera]
ame-miR-252a-5p	rna18444	gene7983	LOC413702	hormone-sensitive lipase isoform X1 [Apis mellifera]
ame-miR-252a-5p	rna18447	gene7984	LOC551733	amyloid-beta-like protein [Apis mellifera]
ame-miR-252a-5p	rna18673	gene8101	LOC551498	uncharacterized protein LOC551498 isoform X1 [Apis mellifera]
ame-miR-252a-5p	rna18881	gene8191	LOC408298	pumilio homolog 2 isoform X1 [Apis mellifera]
ame-miR-252a-5p	rna19	gene8	LOC107964061	putative medium-chain specific acyl-CoA dehydrogenase, mitochondrial [Eufriesea mexicana]
ame-miR-252a-5p	rna1900	gene808	LOC726972	uncharacterized protein LOC726972 [Apis mellifera]
ame-miR-252a-5p	rna19403	gene8429	LOC408275	uncharacterized protein LOC408275 isoform X1 [Apis mellifera]
ame-miR-252a-5p	rna19437	gene8439	LOC100576130	PREDICTED: diuretic hormone 44 [Apis cerana]
ame-miR-252a-5p	rna19476	gene8453	LOC100578780	helix-loop-helix protein delilah [Apis mellifera]
ame-miR-252a-5p	rna20055	gene8708	LOC551486	serine/threonine-protein phosphatase 6 regulatory subunit 3 isoform X1 [Apis mellifera]
ame-miR-252a-5p	rna20506	gene8901	LOC412865	collagen alpha-1(I) chain isoform X10 [Apis mellifera]
ame-miR-252a-5p	rna2069	gene892	LOC726238	PREDICTED: LOW QUALITY PROTEIN: voltage-gated potassium channel subunit beta-2 [Acromyrmex echinatior]
ame-miR-252a-5p	rna20813	gene9031	LOC410322	ral guanine nucleotide dissociation stimulator isoform X1 [Apis mellifera]
ame-miR-252a-5p	rna20865	gene9055	LOC100577801	zinc finger protein ush isoform X1 [Apis mellifera]
ame-miR-252a-5p	rna20999	gene9106	LOC107963971	leucine-rich repeat-containing protein 23-like [Apis mellifera]
ame-miR-252a-5p	rna21039	gene9126	LOC410352	chromatin-remodeling ATPase INO80 [Apis mellifera]
ame-miR-252a-5p	rna21196	gene9195	LOC410255	RUN domain-containing protein 1 [Apis mellifera]
ame-miR-252a-5p	rna21217	gene9204	LOC408315	ceramide kinase isoform X1 [Apis mellifera]
ame-miR-252a-5p	rna21226	gene9206	LOC410259	nuclear factor 1 A-type isoform X8 [Apis mellifera]
ame-miR-252a-5p	rna21335	gene9252	LOC411457	galactosylgalactosylxylosylprotein 3-beta-glucuronosyltransferase P isoform X1 [Apis mellifera]
ame-miR-252a-5p	rna21378	gene9270	LOC411552	ceramide glucosyltransferase [Apis mellifera]
ame-miR-252a-5p	rna21440	gene9291	LOC408319	lethal(3)malignant brain tumor-like protein 3 isoform X1 [Apis mellifera]
ame-miR-252a-5p	rna2145	gene913	LOC409238	synapse receptor-associated protein [Apis cerana cerana]
ame-miR-252a-5p	rna21732	gene9423	LOC100578413	uncharacterized protein LOC100578413 [Apis mellifera]
ame-miR-252a-5p	rna21779	gene9441	LOC100578976	decorin isoform X2 [Apis mellifera]
ame-miR-252a-5p	rna21782	gene9442	LOC410269	probable multidrug resistance-associated protein lethal(2)03659 [Apis mellifera]
ame-miR-252a-5p	rna2217	gene938	LOC724761	uncharacterized protein LOC724761 [Apis mellifera]
ame-miR-252a-5p	rna22586	gene9799	LOC725085	PREDICTED: basic helix-loop-helix neural transcription factor TAP-like isoform X1 [Apis dorsata]
ame-miR-252a-5p	rna22890	gene9918	LOC552742	integrin alpha-PS1 isoform X1 [Apis mellifera]
ame-miR-252a-5p	rna22938	gene9941	LOC726709	LOW QUALITY PROTEIN: uncharacterized protein LOC726709 [Apis mellifera]
ame-miR-252a-5p	rna22950	gene9948	LOC410385	methionine aminopeptidase 1 [Apis mellifera]
ame-miR-252a-5p	rna23	gene11	LOC726450	nuclear hormone receptor FTZ-F1 [Apis mellifera]
ame-miR-252a-5p	rna23125	gene10011	LOC408394	collagen alpha-1(I) chain [Apis mellifera]
ame-miR-252a-5p	rna2325	gene973	LOC725819	prolyl 3-hydroxylase 2 isoform X1 [Apis mellifera]
ame-miR-252a-5p	rna23343	gene10123	LOC726370	uncharacterized protein LOC726370 isoform X1 [Apis mellifera]
ame-miR-252a-5p	rna2337	gene977	LOC413650	nuclear RNA export factor 1 [Apis mellifera]
ame-miR-252a-5p	rna23582	gene10225	LOC725501	deoxyuridine 5'-triphosphate nucleotidohydrolase isoform X3 [Apis mellifera]
ame-miR-252a-5p	rna23656	gene10262	LOC726456	unconventional myosin-Va isoform X1 [Apis mellifera]
ame-miR-252a-5p	rna23827	gene10330	LOC551232	probable nuclear hormone receptor HR38 [Apis mellifera]
ame-miR-252a-5p	rna23903	gene10357	LOC726547	broad-complex core protein isoforms 1/2/3/4/5 isoform X3 [Apis mellifera]
ame-miR-252a-5p	rna2420	gene1020	LOC410710	zinc transporter ZIP13 homolog isoform X1 [Apis mellifera]
ame-miR-252a-5p	rna24418	gene10573	LOC551742	MICOS complex subunit MIC25 isoform X1 [Apis mellifera]
ame-miR-252a-5p	rna2443	gene1031	LOC409690	uncharacterized protein LOC409690 [Apis mellifera]
ame-miR-252a-5p	rna24461	gene10593	LOC102655131	zinc finger protein 300-like [Apis mellifera]
ame-miR-252a-5p	rna24583	gene10650	LOC408444	uncharacterized protein LOC408444 isoform X1 [Apis mellifera]
ame-miR-252a-5p	rna24663	gene10687	ILP-2	PREDICTED: LIRP-like [Apis florea]
ame-miR-252a-5p	rna24760	gene10735	LOC100578854	uncharacterized protein LOC100578854 isoform X1 [Apis mellifera]
ame-miR-252a-5p	rna24841	gene10775	LOC409299	adenylosuccinate synthetase [Apis mellifera]
ame-miR-252a-5p	rna25098	gene10885	LOC102654839	uncharacterized protein LOC102654839 [Apis mellifera]
ame-miR-252a-5p	rna25127	gene10899	LOC726492	PREDICTED: transcription factor MafG [Apis florea]
ame-miR-252a-5p	rna2516	gene1058	LOC724237	prostaglandin E2 receptor EP2 subtype isoform X1 [Apis mellifera]
ame-miR-252a-5p	rna25264	gene10960	LOC408467	chloride channel protein 2 isoform X1 [Apis mellifera]
ame-miR-252a-5p	rna25526	gene11063	LOC113218537	PREDICTED: transcription factor 12 isoform X1 [Megachile rotundata]
ame-miR-252a-5p	rna25646	gene11116	LOC413569	tyrosine-protein phosphatase Lar isoform X11 [Apis mellifera]
ame-miR-252a-5p	rna25672	gene11121	LOC727284	transcription factor Sox-10 isoform X1 [Apis mellifera]
ame-miR-252a-5p	rna25716	gene11143	LOC727335	inhibin beta chain [Apis mellifera]
ame-miR-252a-5p	rna25772	gene11163	LOC102653951	PREDICTED: ras-related and estrogen-regulated growth inhibitor-like [Apis florea]
ame-miR-252a-5p	rna25831	gene11183	LOC551005	hexokinase type 2 isoform X1 [Apis mellifera]
ame-miR-252a-5p	rna26631	gene11571	LOC102656905	nuclear receptor-binding factor 2 [Apis mellifera]
ame-miR-252a-5p	rna26670	gene11592	LOC410609	disintegrin and metalloproteinase domain-containing protein 10-like isoform X1 [Apis mellifera]
ame-miR-252a-5p	rna26682	gene11600	LOC409318	Kv channel-interacting protein 1 isoform X1 [Apis mellifera]
ame-miR-252a-5p	rna26824	gene11674	LOC552800	metal transporter CNNM4 isoform X1 [Apis mellifera]
ame-miR-252a-5p	rna26908	gene11709	LOC410585	DE-cadherin isoform X1 [Apis mellifera]
ame-miR-252a-5p	rna26964	gene11740	LOC726476	alpha-1,6-mannosyl-glycoprotein 2-beta-N-acetylglucosaminyltransferase isoform X1 [Apis mellifera]
ame-miR-252a-5p	rna27051	gene11780	LOC412795	cadherin-99C isoform X1 [Apis mellifera]
ame-miR-252a-5p	rna27072	gene11790	LOC409680	tubby-related protein 4 isoform X1 [Apis mellifera]
ame-miR-252a-5p	rna2752	gene1147	LOC410689	ELAV-like protein 1 isoform X10 [Apis mellifera]
ame-miR-252a-5p	rna27622	gene12054	LOC551848	protocadherin-like wing polarity protein stan isoform X1 [Apis mellifera]
ame-miR-252a-5p	rna27683	gene12089	LOC410643	homeobox protein abdominal-A homolog isoform X1 [Apis mellifera]
ame-miR-252a-5p	rna27718	gene12099	LOC551506	homeobox protein H55 [Apis mellifera]
ame-miR-252a-5p	rna2935	gene1205	LOC413575	facilitated trehalose transporter Tret1 [Apis mellifera]
ame-miR-252a-5p	rna3230	gene1354	LOC408643	uncharacterized protein LOC408643 isoform X1 [Apis mellifera]
ame-miR-252a-5p	rna3345	gene1392	LOC551071	bromodomain adjacent to zinc finger domain protein 2B isoform X10 [Apis mellifera]
ame-miR-252a-5p	rna3401	gene1406	LOC412288	WD repeat-containing protein 7 isoform X10 [Apis mellifera]
ame-miR-252a-5p	rna3427	gene1409	LOC411753	TBC1 domain family member 25 [Apis mellifera]
ame-miR-252a-5p	rna365	gene173	LOC408623	endophilin-A isoform X2 [Apis mellifera]
ame-miR-252a-5p	rna4032	gene1690	LOC412010	general transcription factor IIH subunit 4 isoform X1 [Apis mellifera]
ame-miR-252a-5p	rna407	gene185	LOC726015	cytoplasmic dynein 2 light intermediate chain 1 isoform X1 [Apis mellifera]
ame-miR-252a-5p	rna431	gene198	LOC409780	CUGBP Elav-like family member 1 isoform X11 [Apis mellifera]
ame-miR-252a-5p	rna4984	gene2142	LOC413130	RNA polymerase-associated protein CTR9 homolog [Apis mellifera]
ame-miR-252a-5p	rna5052	gene2170	LOC551167	multidrug resistance protein homolog 49 isoform X1 [Apis mellifera]
ame-miR-252a-5p	rna5181	gene2216	LOC100578654	uncharacterized protein LOC100578654 isoform X1 [Apis mellifera]
ame-miR-252a-5p	rna5601	gene2370	LOC410796	histone lysine demethylase PHF8 isoform X1 [Apis mellifera]
ame-miR-252a-5p	rna5658	gene2396	LOC551687	uncharacterized protein LOC551687 [Apis mellifera]
ame-miR-252a-5p	rna5736	gene2405	LOC409422	PREDICTED: uncharacterized protein C2orf42 homolog [Cyphomyrmex costatus]
ame-miR-252a-5p	rna5948	gene2497	Pten	phosphatase and tensin-like [Apis mellifera]
ame-miR-252a-5p	rna6212	gene2619	LOC410076	probable uridine-cytidine kinase isoform X1 [Apis mellifera]
ame-miR-252a-5p	rna6236	gene2627	LOC551430	PDZ domain-containing protein 8 isoform X1 [Apis mellifera]
ame-miR-252a-5p	rna6300	gene2650	LOC413987	Polypeptide N-acetylgalactosaminyltransferase [Apis cerana cerana]
ame-miR-252a-5p	rna6328	gene2661	LOC408754	PREDICTED: TNF receptor-associated factor 4 [Dufourea novaeangliae]
ame-miR-252a-5p	rna652	gene298	LOC412528	Eyes absent [Apis cerana cerana]
ame-miR-252a-5p	rna6527	gene2748	LOC100577174	ras-responsive element-binding protein 1 isoform X1 [Apis mellifera]
ame-miR-252a-5p	rna6594	gene2774	LOC410956	serine/threonine-protein kinase NLK2 isoform X1 [Apis mellifera]
ame-miR-252a-5p	rna6708	gene2807	LOC410944	ATP-binding cassette sub-family C member Sur isoform X1 [Apis mellifera]
ame-miR-252a-5p	rna6880	gene2884	LOC413490	clavesin-2 [Apis mellifera]
ame-miR-252a-5p	rna7151	gene3007	LOC413089	protein spinster isoform X1 [Apis mellifera]
ame-miR-252a-5p	rna7160	gene3011	LOC412002	PREDICTED: E3 ubiquitin-protein ligase UBR3 isoform X1 [Apis florea]
ame-miR-252a-5p	rna7327	gene3062	LOC724652	uncharacterized protein LOC724652 isoform X1 [Apis mellifera]
ame-miR-252a-5p	rna8020	gene3375	LOC411052	PREDICTED: vesicular glutamate transporter 2-like isoform X1 [Apis dorsata]
ame-miR-252a-5p	rna8087	gene3407	LOC724383	Centaurin-gamma-1A [Apis cerana cerana]
ame-miR-252a-5p	rna8098	gene3417	LOC724738	bis(5'-adenosyl)-triphosphatase enpp4 isoform X1 [Apis mellifera]
ame-miR-252a-5p	rna8232	gene3459	LOC409316	Coronin-2B [Apis cerana cerana]
ame-miR-252a-5p	rna8427	gene3556	LOC411038	uncharacterized protein LOC411038 isoform X1 [Apis mellifera]
ame-miR-252a-5p	rna8619	gene3642	LOC413117	proton-coupled amino acid transporter-like protein pathetic [Apis mellifera]
ame-miR-252a-5p	rna8812	gene3723	LOC408918	death-associated protein 1 [Apis mellifera]
ame-miR-252a-5p	rna9329	gene3931	LOC724973	focal adhesion kinase 1 isoform X3 [Apis mellifera]
ame-miR-252a-5p	rna9369	gene3947	LOC100577397	trichohyalin [Apis mellifera]
ame-miR-252a-5p	rna9781	gene4153	LOC550673	inosine-5'-monophosphate dehydrogenase 1b [Apis mellifera]
ame-miR-252a-5p	rna9786	gene4156	LOC551897	Bardet-Biedl syndrome 4 protein homolog isoform X1 [Apis mellifera]
ame-miR-252a-5p	rna9917	gene4205	LOC726047	PREDICTED: cyclin-dependent kinases regulatory subunit-like [Apis florea]
ame-miR-2788-3p	rna1072	gene479	LOC552457	glucose dehydrogenase [FAD, quinone] [Apis mellifera]
ame-miR-2788-3p	rna11030	gene4717	LOC724927	importin-5 [Apis mellifera]
ame-miR-2788-3p	rna11032	gene4719	LOC552545	division abnormally delayed protein isoform X1 [Apis mellifera]
ame-miR-2788-3p	rna13026	gene5652	LOC551460	homeobox protein cut isoform X10 [Apis mellifera]
ame-miR-2788-3p	rna13708	gene5947	LOC100576528	uncharacterized protein LOC100576528 isoform X1 [Apis mellifera]
ame-miR-2788-3p	rna15980	gene6915	LOC408971	PREDICTED: ras-related protein Rab-3-like isoform X1 [Apis dorsata]
ame-miR-2788-3p	rna1630	gene709	LOC408590	PREDICTED: RING finger and CHY zinc finger domain-containing protein 1 isoform X1 [Megachile rotundata]
ame-miR-2788-3p	rna16771	gene7249	LOC724787	protein RUFY3 isoform X2 [Apis mellifera]
ame-miR-2788-3p	rna17961	gene7767	LOC412291	uncharacterized protein KIAA2013 homolog [Apis mellifera]
ame-miR-2788-3p	rna18071	gene7823	LOC408264	netrin receptor UNC5C isoform X1 [Apis mellifera]
ame-miR-2788-3p	rna18147	gene7846	LOC413510	SNF-related serine/threonine-protein kinase [Apis mellifera]
ame-miR-2788-3p	rna18457	gene7989	LOC409472	protein Smaug homolog 1 [Apis mellifera]
ame-miR-2788-3p	rna19390	gene8420	LOC408277	uncharacterized protein LOC408277 [Apis mellifera]
ame-miR-2788-3p	rna20498	gene8898	LOC100576392	transcriptional regulator Myc-B isoform X2 [Apis mellifera]
ame-miR-2788-3p	rna20860	gene9050	LOC552729	neuroguidin-A-like [Apis mellifera]
ame-miR-2788-3p	rna21173	gene9189	LOC408311	catenin delta-2 isoform X10 [Apis mellifera]
ame-miR-2788-3p	rna22567	gene9786	LOC551737	Synapsin [Apis cerana cerana]
ame-miR-2788-3p	rna23686	gene10282	LOC724205	protein AF-9 [Apis mellifera]
ame-miR-2788-3p	rna2417	gene1018	LOC102655896	nucleoplasmin-like protein isoform X2 [Apis mellifera]
ame-miR-2788-3p	rna24386	gene10565	LOC551100	endophilin-B1 isoform X1 [Apis mellifera]
ame-miR-2788-3p	rna24483	gene10606	LOC411374	PREDICTED: protein gooseberry-neuro [Apis florea]
ame-miR-2788-3p	rna25348	gene10992	LOC410535	protein lozenge isoform X5 [Apis mellifera]
ame-miR-2788-3p	rna25492	gene11051	LOC107963986	centrosomal protein of 162 kDa isoform X1 [Apis mellifera]
ame-miR-2788-3p	rna26033	gene11270	Argk	arginine kinase isoform X1 [Apis mellifera]
ame-miR-2788-3p	rna2637	gene1103	LOC551280	hypothetical protein APICC_07027 [Apis cerana cerana]
ame-miR-2788-3p	rna3185	gene1327	LOC725273	uncharacterized protein LOC725273 isoform X1 [Apis mellifera]
ame-miR-2788-3p	rna3622	gene1511	LOC408607	SEC23-interacting protein isoform X1 [Apis mellifera]
ame-miR-2788-3p	rna4283	gene1801	LOC725008	protein trapped in endoderm-1 isoform X1 [Apis mellifera]
ame-miR-2788-3p	rna4367	gene1846	LOC551254	CDK5 and ABL1 enzyme substrate 2 isoform X1 [Apis mellifera]
ame-miR-2788-3p	rna5129	gene2197	LOC724554	protein THEM6 [Apis mellifera]
ame-miR-2788-3p	rna6304	gene2651	LOC100577327	uncharacterized protein LOC100577327 [Apis mellifera]
ame-miR-2788-3p	rna6682	gene2801	osp	protein outspread [Apis mellifera]
ame-miR-2788-3p	rna6697	gene2804	LOC726282	uncharacterized protein LOC726282 [Apis mellifera]
ame-miR-2788-3p	rna6956	gene2918	LOC726365	uncharacterized protein LOC726365 [Apis mellifera]
ame-miR-2788-3p	rna7403	gene3102	LOC410918	protein tramtrack, alpha isoform isoform X1 [Apis mellifera]
ame-miR-2788-3p	rna8964	gene3795	LOC408788	UDP-glucuronosyltransferase 1-3 [Apis mellifera]
ame-miR-2788-3p	rna9354	gene3938	LOC412574	PR domain zinc finger protein 10 isoform X1 [Apis mellifera]
ame-miR-281-3p	rna10127	gene4295	LOC409456	AT-rich interactive domain-containing protein 4B isoform X1 [Apis mellifera]
ame-miR-281-3p	rna10328	gene4393	LOC412059	F-box only protein 11 [Apis mellifera]
ame-miR-281-3p	rna10447	gene4453	LOC726497	autophagy-related protein 2 homolog B isoform X1 [Apis mellifera]
ame-miR-281-3p	rna10614	gene4521	LOC100576597	hypothetical protein WH47_00301 [Habropoda laboriosa]
ame-miR-281-3p	rna11490	gene4920	LOC726655	carcinoembryonic antigen-related cell adhesion molecule 1-like isoform X2 [Apis mellifera]
ame-miR-281-3p	rna11769	gene5073	LOC724976	PREDICTED: WD repeat-containing protein 26 [Apis florea]
ame-miR-281-3p	rna12951	gene5613	LOC409271	mediator of RNA polymerase II transcription subunit 12 isoform X1 [Apis mellifera]
ame-miR-281-3p	rna13751	gene5972	LOC725594	PDZ and LIM domain protein Zasp isoform X5 [Apis mellifera]
ame-miR-281-3p	rna14805	gene6420	LOC409836	rho GTPase-activating protein 100F isoform X10 [Apis mellifera]
ame-miR-281-3p	rna15223	gene6602	LOC411253	uncharacterized protein LOC411253 isoform X1 [Apis mellifera]
ame-miR-281-3p	rna16664	gene7215	LOC412688	ribosome biogenesis protein NOP53 [Apis mellifera]
ame-miR-281-3p	rna16813	gene7264	LOC725264	uncharacterized protein LOC725264 isoform X1 [Apis mellifera]
ame-miR-281-3p	rna16945	gene7316	LOC552401	protein cueball [Apis mellifera]
ame-miR-281-3p	rna17042	gene7345	LOC726029	probable RNA-binding protein 18 isoform X1 [Apis mellifera]
ame-miR-281-3p	rna17322	gene7488	nAChRa1	nicotinic acetylcholine receptor alpha1 subunit [Apis mellifera]
ame-miR-281-3p	rna1737	gene756	LOC552473	USP6 N-terminal-like protein isoform X1 [Apis mellifera]
ame-miR-281-3p	rna18219	gene7877	LOC413271	galactosylgalactosylxylosylprotein 3-beta-glucuronosyltransferase I [Apis mellifera]
ame-miR-281-3p	rna18251	gene7894	LOC410006	uncharacterized protein LOC410006 isoform X1 [Apis mellifera]
ame-miR-281-3p	rna20115	gene8732	LOC408343	potassium voltage-gated channel protein Shaker isoform X2 [Apis mellifera]
ame-miR-281-3p	rna20407	gene8863	LOC725084	uncharacterized protein LOC725084 [Apis mellifera]
ame-miR-281-3p	rna20556	gene8918	LOC410308	electron transfer flavoprotein subunit beta [Apis mellifera]
ame-miR-281-3p	rna21607	gene9367	LOC100576421	uncharacterized protein LOC100576421 isoform X1 [Apis mellifera]
ame-miR-281-3p	rna22476	gene9742	LOC727561	PREDICTED: importin subunit alpha [Apis florea]
ame-miR-281-3p	rna22764	gene9879	LOC552694	tyrosine-protein phosphatase non-receptor type 5 isoform X1 [Apis mellifera]
ame-miR-281-3p	rna23949	gene10364	LOC726613	coiled-coil domain-containing protein 113 [Apis mellifera]
ame-miR-281-3p	rna2422	gene1021	LOC413670	uncharacterized F-box/LRR-repeat protein C02F5.7 isoform X1 [Apis mellifera]
ame-miR-281-3p	rna24268	gene10514	LOC100577322	cell wall integrity and stress response component 2 [Apis mellifera]
ame-miR-281-3p	rna25189	gene10920	LOC113219218	uncharacterized protein LOC113219218 [Apis mellifera]
ame-miR-281-3p	rna25206	gene10931	LOC724420	transcription factor stalky [Apis mellifera]
ame-miR-281-3p	rna25290	gene10973	LOC410527	probable cation-transporting ATPase 13A3 isoform X1 [Apis mellifera]
ame-miR-281-3p	rna25991	gene11255	LOC726887	PREDICTED: uncharacterized protein LOC102678196 [Apis dorsata]
ame-miR-281-3p	rna26054	gene11277	LOC411901	DDB1- and CUL4-associated factor 7 [Apis mellifera]
ame-miR-281-3p	rna26415	gene11465	LOC410623	ionotropic receptor 93a isoform X1 [Apis mellifera]
ame-miR-281-3p	rna26571	gene11552	LOC409666	ABC transporter G family member 20 isoform X1 [Apis mellifera]
ame-miR-281-3p	rna27904	gene12178	LOC409655	uncharacterized protein LOC409655 isoform X10 [Apis mellifera]
ame-miR-281-3p	rna35	gene17	LOC113219398	MATH and LRR domain-containing protein PFE0570w-like [Apis mellifera]
ame-miR-281-3p	rna4176	gene1748	LOC412824	Golgi phosphoprotein 3 homolog sauron [Apis mellifera]
ame-miR-281-3p	rna5222	gene2229	LOC102656585	CD151 antigen isoform X1 [Apis mellifera]
ame-miR-281-3p	rna5309	gene2262	LOC408678	OTU domain-containing protein 7B [Apis mellifera]
ame-miR-281-3p	rna5484	gene2333	LOC410811	PREDICTED: ras GTPase-activating protein 1 [Apis florea]
ame-miR-281-3p	rna5517	gene2354	LOC725626	RNA-binding protein squid [Apis mellifera]
ame-miR-281-3p	rna5610	gene2375	LOC726128	leucine-rich repeats and immunoglobulin-like domains protein 3 [Apis mellifera]
ame-miR-281-3p	rna6324	gene2660	LOC408755	DNA replication complex GINS protein PSF2 isoform X1 [Apis mellifera]
ame-miR-281-3p	rna6468	gene2722	LOC412419	ribosomal protein S6 kinase beta-1 [Apis mellifera]
ame-miR-281-3p	rna7223	gene3036	LOC725895	multiple epidermal growth factor-like domains protein 8 isoform X1 [Apis mellifera]
ame-miR-281-3p	rna86	gene31	LOC410771	WD repeat-containing protein 47 isoform X1 [Apis mellifera]
ame-miR-281-3p	rna9824	gene4170	LOC411065	monocarboxylate transporter 14 isoform X1 [Apis mellifera]
ame-miR-283-5p	rna10064	gene4273	LOC413171	myosin-I heavy chain isoform X1 [Apis mellifera]
ame-miR-283-5p	rna10249	gene4357	LOC551526	G protein pathway suppressor 2 isoform X2 [Apis mellifera]
ame-miR-283-5p	rna10300	gene4383	LOC411090	tubulin--tyrosine ligase-like protein 12 [Apis mellifera]
ame-miR-283-5p	rna10784	gene4593	LOC411890	Nucleolysin TIAR [Apis cerana cerana]
ame-miR-283-5p	rna10923	gene4663	LOC411122	splicing factor 1 [Bombus terrestris]
ame-miR-283-5p	rna11165	gene4775	LOC726103	protein cramped [Apis mellifera]
ame-miR-283-5p	rna11206	gene4796	LOC411134	cdc42 homolog isoform X1 [Apis mellifera]
ame-miR-283-5p	rna11297	gene4836	LOC412550	E3 ubiquitin-protein ligase RNF34 [Apis mellifera]
ame-miR-283-5p	rna11469	gene4909	LOC411182	ubiquitin-protein ligase E3A isoform X1 [Apis mellifera]
ame-miR-283-5p	rna11481	gene4916	LOC409908	Tyrosine-protein kinase CSK [Apis cerana cerana]
ame-miR-283-5p	rna11487	gene4917	LOC100576233	uncharacterized protein LOC100576233 [Apis mellifera]
ame-miR-283-5p	rna1175	gene531	LOC408604	TBC1 domain family member 13 isoform X1 [Apis mellifera]
ame-miR-283-5p	rna11785	gene5078	LOC409452	maltase A2 isoform X1 [Apis mellifera]
ame-miR-283-5p	rna11909	gene5136	LOC113218848	uncharacterized protein LOC113218848 [Apis mellifera]
ame-miR-283-5p	rna11948	gene5155	LOC411175	protein groucho isoform X1 [Apis mellifera]
ame-miR-283-5p	rna12048	gene5197	LOC411171	putative protein FAM10A4 [Apis mellifera]
ame-miR-283-5p	rna12120	gene5232	LOC408883	deoxycytidylate deaminase [Apis mellifera]
ame-miR-283-5p	rna1227	gene557	LOC102656489	PREDICTED: uncharacterized protein LOC102671873 isoform X1 [Apis dorsata]
ame-miR-283-5p	rna12309	gene5317	LOC552624	asparagine-rich protein [Apis mellifera]
ame-miR-283-5p	rna1239	gene564	LOC551546	BAG family molecular chaperone regulator 2 [Apis mellifera]
ame-miR-283-5p	rna12613	gene5451	LOC725130	uncharacterized protein LOC725130 isoform X1 [Apis mellifera]
ame-miR-283-5p	rna127	gene53	LOC551678	receptor expression-enhancing protein 5 isoform X1 [Apis mellifera]
ame-miR-283-5p	rna12888	gene5585	LOC413165	PREDICTED: LOW QUALITY PROTEIN: protein phosphatase 1 regulatory subunit 7-like [Apis dorsata]
ame-miR-283-5p	rna13150	gene5699	LOC552801	mitoferrin-1 isoform X1 [Apis mellifera]
ame-miR-283-5p	rna13417	gene5817	LOC726210	myogenesis-regulating glycosidase isoform X3 [Apis mellifera]
ame-miR-283-5p	rna13587	gene5901	LOC726786	proton-coupled amino acid transporter 1 isoform X1 [Apis mellifera]
ame-miR-283-5p	rna13656	gene5928	LOC113218567	CCR4-NOT transcription complex subunit 6-like isoform X1 [Apis mellifera]
ame-miR-283-5p	rna13738	gene5963	LOC408935	High-affinity choline transporter 1 [Eufriesea mexicana]
ame-miR-283-5p	rna14094	gene6110	LOC550970	lysophosphatidylcholine acyltransferase isoform X1 [Apis mellifera]
ame-miR-283-5p	rna1427	gene629	LOC725747	SNAPIN protein homolog [Apis mellifera]
ame-miR-283-5p	rna14385	gene6242	LOC113218907	uncharacterized protein LOC113218907 [Apis mellifera]
ame-miR-283-5p	rna14386	gene6243	LOC408900	tyrosine-protein phosphatase non-receptor type 61F [Apis mellifera]
ame-miR-283-5p	rna14421	gene6260	LOC411905	protein O-GlcNAcase isoform X1 [Apis mellifera]
ame-miR-283-5p	rna14505	gene6287	LOC551432	uncharacterized protein LOC551432 isoform X1 [Apis mellifera]
ame-miR-283-5p	rna14535	gene6295	LOC725220	homeobox protein Nkx-6.1 [Apis mellifera]
ame-miR-283-5p	rna14614	gene6329	LOC726908	vacuolar protein sorting-associated protein 13 isoform X1 [Apis mellifera]
ame-miR-283-5p	rna1476	gene655	LOC409564	ubiquitin conjugation factor E4 A [Apis mellifera]
ame-miR-283-5p	rna14844	gene6440	LOC413029	serine/threonine-protein kinase OSR1 isoform X1 [Apis mellifera]
ame-miR-283-5p	rna15111	gene6551	LOC411629	zinc finger protein DPF3 isoform X2 [Apis mellifera]
ame-miR-283-5p	rna15115	gene6553	LOC411630	ribosomal protein S6 kinase alpha-5 isoform X1 [Apis mellifera]
ame-miR-283-5p	rna15217	gene6599	LOC408961	apolipophorins [Apis mellifera]
ame-miR-283-5p	rna15639	gene6781	LOC411269	solute carrier family 35 member E1 homolog [Apis mellifera]
ame-miR-283-5p	rna15684	gene6803	LOC552003	hypothetical protein APICC_02882 [Apis cerana cerana]
ame-miR-283-5p	rna15923	gene6891	LOC551409	uncharacterized protein LOC551409 isoform X1 [Apis mellifera]
ame-miR-283-5p	rna16032	gene6940	LOC552560	PREDICTED: protein phosphatase 1 regulatory subunit 14C [Apis cerana]
ame-miR-283-5p	rna16035	gene6941	LOC552582	brahma-associated protein of 60 kDa isoform X1 [Bombus impatiens]
ame-miR-283-5p	rna16927	gene7308	LOC724873	Ras-related protein Rab-7a [Apis cerana cerana]
ame-miR-283-5p	rna16963	gene7326	LOC107964958	uncharacterized protein LOC107964958 [Apis mellifera]
ame-miR-283-5p	rna16973	gene7329	LOC100576679	PREDICTED: uncharacterized protein LOC107226138 [Neodiprion lecontei]
ame-miR-283-5p	rna17102	gene7375	LOC409804	serine/threonine-protein phosphatase PP1-beta catalytic subunit isoform X1 [Apis mellifera]
ame-miR-283-5p	rna17117	gene7382	LOC412768	protein takeout [Apis mellifera]
ame-miR-283-5p	rna17365	gene7514	LOC107964950	PREDICTED: splicing factor 3B subunit 6-like protein [Apis cerana]
ame-miR-283-5p	rna17712	gene7667	LOC409357	PREDICTED: LOW QUALITY PROTEIN: COP9 signalosome complex subunit 1-like [Apis dorsata]
ame-miR-283-5p	rna1777	gene772	LOC726743	doublesex- and mab-3-related transcription factor A2 [Apis mellifera]
ame-miR-283-5p	rna17900	gene7752	LOC408976	glycogen synthase kinase-3 beta isoform X10 [Apis mellifera]
ame-miR-283-5p	rna18145	gene7845	LOC102656656	uncharacterized protein LOC102656656 [Apis mellifera]
ame-miR-283-5p	rna18260	gene7897	LOC409869	kinesin-like protein KIF13B isoform X5 [Bombus terrestris]
ame-miR-283-5p	rna18664	gene8095	LOC408299	purine nucleoside phosphorylase isoform X1 [Apis mellifera]
ame-miR-283-5p	rna18675	gene8102	LOC411506	LOW QUALITY PROTEIN: dynein assembly factor 4, axonemal-like [Apis mellifera]
ame-miR-283-5p	rna18696	gene8115	LOC409390	cAMP-dependent protein kinase type II regulatory subunit isoform X1 [Apis mellifera]
ame-miR-283-5p	rna18755	gene8137	LOC551488	uncharacterized protein LOC551488 [Apis mellifera]
ame-miR-283-5p	rna18902	gene8204	LOC725082	uncharacterized protein LOC725082 isoform X1 [Apis mellifera]
ame-miR-283-5p	rna19009	gene8250	LOC726488	ubiquitin carboxyl-terminal hydrolase 10 [Apis mellifera]
ame-miR-283-5p	rna19104	gene8286	LOC724724	ATP-dependent 6-phosphofructokinase isoform X1 [Apis mellifera]
ame-miR-283-5p	rna19119	gene8289	LOC410201	phosphatidate phosphatase LPIN3 isoform X1 [Apis mellifera]
ame-miR-283-5p	rna19424	gene8434	LOC725877	beta carbonic anhydrase 1 isoform X1 [Apis mellifera]
ame-miR-283-5p	rna19484	gene8458	LOC410178	disks large homolog 5 isoform X1 [Apis mellifera]
ame-miR-283-5p	rna19664	gene8540	LOC551838	rho GTPase-activating protein 1 isoform X1 [Apis mellifera]
ame-miR-283-5p	rna2007	gene862	LOC410718	puratrophin-1 isoform X4 [Apis mellifera]
ame-miR-283-5p	rna20375	gene8853	LOC409136	inositol polyphosphate 5-phosphatase E isoform X1 [Apis mellifera]
ame-miR-283-5p	rna20553	gene8917	LOC408347	putative uncharacterized protein DDB_G0277255 [Apis mellifera]
ame-miR-283-5p	rna2065	gene891	LOC411976	sodium/potassium/calcium exchanger 4 isoform X1 [Apis mellifera]
ame-miR-283-5p	rna20790	gene9023	LOC409095	LIM domain-containing protein A isoform X1 [Apis mellifera]
ame-miR-283-5p	rna20891	gene9060	LOC410331	transcription elongation factor SPT6-like [Apis mellifera]
ame-miR-283-5p	rna20902	gene9064	LOC410332	breast cancer anti-estrogen resistance protein 3 isoform X1 [Apis mellifera]
ame-miR-283-5p	rna20909	gene9068	LOC726903	uncharacterized protein LOC726903 [Apis mellifera]
ame-miR-283-5p	rna21085	gene9137	LOC551683	palmitoyltransferase ZDHHC5 isoform X1 [Apis mellifera]
ame-miR-283-5p	rna21141	gene9169	LOC100576742	integrin beta-nu isoform X1 [Apis mellifera]
ame-miR-283-5p	rna21433	gene9287	LOC551501	fringe glycosyltransferase [Apis mellifera]
ame-miR-283-5p	rna21525	gene9335	LOC409838	PREDICTED: poly(A) RNA polymerase gld-2 homolog A-like isoform X1 [Apis florea]
ame-miR-283-5p	rna21561	gene9346	LOC413261	serine/threonine-protein kinase polo isoform X1 [Apis mellifera]
ame-miR-283-5p	rna21580	gene9354	LOC411553	protein bunched, class 2/F/G isoform isoform X1 [Apis mellifera]
ame-miR-283-5p	rna220	gene93	LOC724537	ubiquitin carboxyl-terminal hydrolase 36 [Apis mellifera]
ame-miR-283-5p	rna22106	gene9560	LOC100576839	uncharacterized protein LOC100576839 [Apis mellifera]
ame-miR-283-5p	rna22184	gene9597	LOC100577908	uncharacterized protein LOC100577908 [Apis mellifera]
ame-miR-283-5p	rna22410	gene9710	BBIP1	LMBR1 domain-containing protein 2 homolog [Apis mellifera]
ame-miR-283-5p	rna22493	gene9751	LOC410357	protein ST7 homolog [Apis mellifera]
ame-miR-283-5p	rna22495	gene9753	LOC408374	mucin-5AC [Apis mellifera]
ame-miR-283-5p	rna22678	gene9846	LOC727050	phosphatidylserine decarboxylase proenzyme, mitochondrial [Apis mellifera]
ame-miR-283-5p	rna22982	gene9962	LOC410019	uncharacterized protein KIAA1109 isoform X10 [Apis mellifera]
ame-miR-283-5p	rna23483	gene10185	LOC552209	calmodulin-A isoform X2 [Apis mellifera]
ame-miR-283-5p	rna23563	gene10219	LOC100577348	uncharacterized protein LOC100577348 isoform X1 [Apis mellifera]
ame-miR-283-5p	rna23610	gene10239	LOC410427	serine/threonine-protein kinase 26 isoform X3 [Apis mellifera]
ame-miR-283-5p	rna23953	gene10368	LOC408432	glutamate decarboxylase isoform X1 [Apis mellifera]
ame-miR-283-5p	rna23960	gene10372	LOC100578023	SIFamide-related peptide [Apis mellifera]
ame-miR-283-5p	rna24274	gene10517	LOC725393	protein TIS11 [Apis mellifera]
ame-miR-283-5p	rna24442	gene10581	LOC100578990	dynein intermediate chain 3, ciliary isoform X1 [Apis mellifera]
ame-miR-283-5p	rna24523	gene10627	LOC551118	PREDICTED: UPF0472 protein C16orf72 homolog [Dufourea novaeangliae]
ame-miR-283-5p	rna24704	gene10710	LOC550857	hypothetical protein APICC_02507 [Apis cerana cerana]
ame-miR-283-5p	rna25096	gene10883	LOC726184	uncharacterized protein LOC726184 [Apis mellifera]
ame-miR-283-5p	rna25111	gene10893	LOC726392	sodium-independent sulfate anion transporter isoform X1 [Apis mellifera]
ame-miR-283-5p	rna25323	gene10984	LOC408470	NAD kinase isoform X1 [Apis mellifera]
ame-miR-283-5p	rna2540	gene1068	LOC409706	short coiled-coil protein B [Apis mellifera]
ame-miR-283-5p	rna25554	gene11084	LOC410556	UPF0415 protein C7orf25 homolog [Apis mellifera]
ame-miR-283-5p	rna25718	gene11144	LOC413286	cyclin-dependent kinase-like 2 isoform X3 [Apis mellifera]
ame-miR-283-5p	rna2602	gene1087	LOC725078	uncharacterized protein LOC725078 isoform X1 [Apis mellifera]
ame-miR-283-5p	rna26091	gene11290	LOC409513	CD9 antigen isoform X1 [Apis mellifera]
ame-miR-283-5p	rna26153	gene11318	LOC552258	hippocampus abundant transcript 1 protein isoform X1 [Apis mellifera]
ame-miR-283-5p	rna26388	gene11449	LOC726155	uncharacterized protein LOC726155 [Apis mellifera]
ame-miR-283-5p	rna26447	gene11481	LOC409270	glycerol-3-phosphate acyltransferase 3 isoform X2 [Apis mellifera]
ame-miR-283-5p	rna26632	gene11572	LOC410614	Tubulin alpha chain [Apis cerana cerana]
ame-miR-283-5p	rna26643	gene11574	Adar	adenosine deaminase acting on RNA [Apis mellifera]
ame-miR-283-5p	rna2684	gene1126	LOC408578	armadillo repeat-containing protein 6 homolog [Apis mellifera]
ame-miR-283-5p	rna2692	gene1129	LOC551647	uncharacterized protein LOC551647 isoform X1 [Apis mellifera]
ame-miR-283-5p	rna27302	gene11902	LOC412388	CCR4-NOT transcription complex subunit 9 [Apis mellifera]
ame-miR-283-5p	rna27335	gene11915	LOC412470	MAP kinase-interacting serine/threonine-protein kinase 1 isoform X1 [Apis mellifera]
ame-miR-283-5p	rna27361	gene11933	LOC409384	heat shock protein 60A [Apis mellifera]
ame-miR-283-5p	rna27539	gene12012	LOC411469	integrator complex subunit 1 isoform X1 [Apis mellifera]
ame-miR-283-5p	rna27749	gene12111	LOC724422	homeobox protein Hox-B1a isoform X1 [Apis mellifera]
ame-miR-283-5p	rna27853	gene12160	LOC412608	serine/threonine-protein kinase D3 isoform X1 [Apis mellifera]
ame-miR-283-5p	rna2805	gene1162	LOC409792	electrogenic sodium bicarbonate cotransporter 1 isoform X18 [Apis mellifera]
ame-miR-283-5p	rna3079	gene1282	LOC410669	single-minded homolog 2 isoform X1 [Apis mellifera]
ame-miR-283-5p	rna3164	gene1321	LOC410662	lachesin isoform X1 [Apis mellifera]
ame-miR-283-5p	rna3211	gene1343	LOC408645	glutamate receptor ionotropic, kainate 2 isoform X1 [Apis mellifera]
ame-miR-283-5p	rna3223	gene1349	LOC410785	plexin-A4 [Apis mellifera]
ame-miR-283-5p	rna4076	gene1713	LOC100578537	UV radiation resistance-associated gene protein [Apis mellifera]
ame-miR-283-5p	rna4132	gene1731	Calpb	calpain-B [Apis mellifera]
ame-miR-283-5p	rna4321	gene1820	LOC725625	uncharacterized protein LOC725625 [Apis mellifera]
ame-miR-283-5p	rna4576	gene1944	Or25	odorant receptor 25 [Apis mellifera]
ame-miR-283-5p	rna4647	gene1989	LOC412132	serine/threonine-protein kinase Genghis Khan isoform X1 [Apis mellifera]
ame-miR-283-5p	rna4814	gene2082	LOC102654905	uncharacterized protein LOC102654905 [Apis mellifera]
ame-miR-283-5p	rna4935	gene2122	LOC410848	PREDICTED: jmjC domain-containing histone demethylation protein 1-like [Apis dorsata]
ame-miR-283-5p	rna5849	gene2428	Ndufs1	NADH-ubiquinone oxidoreductase 75 kDa subunit, mitochondrial [Apis mellifera]
ame-miR-283-5p	rna6060	gene2553	LOC413389	dual specificity mitogen-activated protein kinase kinase hemipterous [Apis mellifera]
ame-miR-283-5p	rna6159	gene2591	LOC725829	uncharacterized protein LOC725829 isoform X1 [Apis mellifera]
ame-miR-283-5p	rna6502	gene2735	LOC552193	proton-coupled amino acid transporter-like protein CG1139 [Apis mellifera]
ame-miR-283-5p	rna6659	gene2795	LOC409865	protein retinal degeneration B isoform X1 [Apis mellifera]
ame-miR-283-5p	rna6716	gene2812	LOC113218554	zinc finger protein 708-like [Apis mellifera]
ame-miR-283-5p	rna6776	gene2842	LOC412883	somatostatin receptor type 2 [Apis mellifera]
ame-miR-283-5p	rna7018	gene2942	LOC412111	vigilin [Apis mellifera]
ame-miR-283-5p	rna7101	gene2979	LOC726175	Gamma-glutamyltranspeptidase [Apis cerana cerana]
ame-miR-283-5p	rna7132	gene2999	LOC724779	protein artichoke [Apis mellifera]
ame-miR-283-5p	rna7423	gene3111	LOC107964206	zinc finger protein 717 isoform X1 [Apis mellifera]
ame-miR-283-5p	rna7595	gene3191	LOC725591	protein crumbs isoform X1 [Apis mellifera]
ame-miR-283-5p	rna7869	gene3309	LOC408766	phosphatidylcholine:ceramide cholinephosphotransferase 2 isoform X1 [Apis mellifera]
ame-miR-283-5p	rna807	gene367	LOC551761	Alpha-tocopherol transfer protein [Apis cerana cerana]
ame-miR-283-5p	rna8092	gene3411	LOC411640	DNA replication licensing factor Mcm2 [Apis mellifera]
ame-miR-283-5p	rna8240	gene3462	LOC409560	eukaryotic translation initiation factor 4B [Apis mellifera]
ame-miR-283-5p	rna8433	gene3559	LOC107964335	melatonin receptor type 1B-B-like [Apis mellifera]
ame-miR-283-5p	rna890	gene409	LOC503505	icarapin-like isoform X1 [Apis mellifera]
ame-miR-283-5p	rna8970	gene3798	Dscam	Down syndrome cell adhesion molecule [Apis mellifera]
ame-miR-283-5p	rna9552	gene4031	LOC551929	proline-rich protein 4 [Apis mellifera]
ame-miR-283-5p	rna9554	gene4033	LOC726806	ataxin-10 isoform X1 [Apis mellifera]
ame-miR-283-5p	rna9659	gene4085	LOC413929	egl nine homolog 1 isoform X1 [Apis mellifera]
ame-miR-283-5p	rna9701	gene4109	LOC412858	hemicentin-2 [Apis mellifera]
ame-miR-283-5p	rna9737	gene4128	LOC413128	putative ferric-chelate reductase 1 homolog isoform X1 [Apis mellifera]
ame-miR-31a-5p	rna10107	gene4285	LOC551747	basic-leucine zipper transcription factor A [Apis mellifera]
ame-miR-31a-5p	rna10459	gene4459	LOC408840	5'-3' exoribonuclease 2 homolog [Apis mellifera]
ame-miR-31a-5p	rna10546	gene4500	LOC724307	paired mesoderm homeobox protein 2-like [Apis mellifera]
ame-miR-31a-5p	rna10740	gene4579	LOC726101	uncharacterized protein LOC726101 [Apis mellifera]
ame-miR-31a-5p	rna10820	gene4615	Err	estrogen-related receptor [Apis mellifera]
ame-miR-31a-5p	rna12266	gene5297	LOC551398	DNA polymerase delta catalytic subunit isoform X1 [Apis mellifera]
ame-miR-31a-5p	rna12300	gene5314	LOC413368	uncharacterized protein LOC413368 isoform X1 [Apis mellifera]
ame-miR-31a-5p	rna12333	gene5331	LOC724517	la-related protein 1B isoform X1 [Apis mellifera]
ame-miR-31a-5p	rna12388	gene5352	LOC551865	uncharacterized protein LOC551865 [Apis mellifera]
ame-miR-31a-5p	rna1264	gene571	LOC409340	UV excision repair protein RAD23 homolog B isoform X1 [Apis mellifera]
ame-miR-31a-5p	rna12797	gene5537	Eif4g	eukaryotic translation initiation factor 4 gamma [Apis mellifera]
ame-miR-31a-5p	rna13230	gene5739	LOC727230	eukaryotic translation initiation factor 4E transporter isoform X1 [Apis mellifera]
ame-miR-31a-5p	rna13718	gene5951	LOC409389	Ubiquitin carboxyl-terminal hydrolase [Apis cerana cerana]
ame-miR-31a-5p	rna1412	gene620	LOC725576	protein GPR107 isoform X1 [Apis mellifera]
ame-miR-31a-5p	rna1420	gene624	LOC551385	PREDICTED: frequenin-1 [Apis florea]
ame-miR-31a-5p	rna14366	gene6229	LOC552150	uncharacterized protein LOC552150 [Apis mellifera]
ame-miR-31a-5p	rna14519	gene6290	LOC100576754	uncharacterized protein LOC100576754 isoform X1 [Apis mellifera]
ame-miR-31a-5p	rna14778	gene6411	LOC409150	probable enoyl-CoA hydratase, mitochondrial [Apis mellifera]
ame-miR-31a-5p	rna14852	gene6442	LOC725020	uncharacterized protein LOC725020 [Apis mellifera]
ame-miR-31a-5p	rna15053	gene6525	LOC413184	YJU2 splicing factor homolog [Apis mellifera]
ame-miR-31a-5p	rna15422	gene6692	LOC411391	thioredoxin-related transmembrane protein 2 homolog [Apis mellifera]
ame-miR-31a-5p	rna1580	gene693	LOC725848	uncharacterized protein LOC725848 [Apis mellifera]
ame-miR-31a-5p	rna15915	gene6886	LOC726587	protein AF-10 isoform X1 [Apis mellifera]
ame-miR-31a-5p	rna16080	gene6965	LOC552709	polypyrimidine tract-binding protein 1 isoform X2 [Apis mellifera]
ame-miR-31a-5p	rna16105	gene6974	LOC102655072	microtubule-associated protein futsch-like isoform X1 [Apis mellifera]
ame-miR-31a-5p	rna16579	gene7171	LOC727153	fructose-1,6-bisphosphatase 1 isoform X1 [Apis mellifera]
ame-miR-31a-5p	rna16667	gene7218	LOC413382	SAM and SH3 domain-containing protein 1 isoform X1 [Apis mellifera]
ame-miR-31a-5p	rna16677	gene7223	LOC413994	calcium-activated potassium channel slowpoke isoform X11 [Apis mellifera]
ame-miR-31a-5p	rna17231	gene7443	LOC552340	glypican-4 isoform X1 [Apis mellifera]
ame-miR-31a-5p	rna17324	gene7489	LOC100578091	uncharacterized protein LOC100578091 [Apis mellifera]
ame-miR-31a-5p	rna17438	gene7555	LOC409006	arrestin red cell isoform X2 [Apis mellifera]
ame-miR-31a-5p	rna17449	gene7560	LOC724358	uncharacterized protein LOC724358 isoform X1 [Apis mellifera]
ame-miR-31a-5p	rna18052	gene7811	SsRbeta	signal sequence receptor beta [Apis mellifera]
ame-miR-31a-5p	rna18428	gene7973	5-HT2beta	serotonin receptor [Apis mellifera]
ame-miR-31a-5p	rna18626	gene8078	LOC107965055	vicilin-like seed storage protein At2g18540 [Apis mellifera]
ame-miR-31a-5p	rna18815	gene8166	LOC412914	uncharacterized protein LOC412914 isoform X1 [Apis mellifera]
ame-miR-31a-5p	rna18834	gene8175	LOC102655479	putative uncharacterized protein DDB_G0271606 isoform X1 [Apis mellifera]
ame-miR-31a-5p	rna18861	gene8180	LOC552688	PREDICTED: acyl-CoA:lysophosphatidylglycerol acyltransferase 1-like isoform X1 [Apis dorsata]
ame-miR-31a-5p	rna18987	gene8237	LOC410207	dihydropyrimidine dehydrogenase [NADP(+)] [Apis mellifera]
ame-miR-31a-5p	rna19377	gene8415	LOC551360	transcription factor Ken 2 isoform X1 [Apis mellifera]
ame-miR-31a-5p	rna1986	gene848	LOC102656611	glycine-rich cell wall structural protein-like [Apis mellifera]
ame-miR-31a-5p	rna20017	gene8691	LOC413680	epsin-2 isoform X1 [Apis mellifera]
ame-miR-31a-5p	rna208	gene89	LOC724679	uncharacterized protein LOC724679 [Apis mellifera]
ame-miR-31a-5p	rna21143	gene9170	LOC100576773	epidermal retinol dehydrogenase 2 [Apis mellifera]
ame-miR-31a-5p	rna21145	gene9172	LOC409260	epidermal retinol dehydrogenase 2 isoform X1 [Apis mellifera]
ame-miR-31a-5p	rna21674	gene9394	LOC113219121	uncharacterized protein LOC113219121 isoform X1 [Apis mellifera]
ame-miR-31a-5p	rna21733	gene9424	LOC413427	uncharacterized protein LOC413427 isoform X1 [Apis mellifera]
ame-miR-31a-5p	rna21812	gene9457	LOC725616	prohormone-1 isoform X1 [Apis mellifera]
ame-miR-31a-5p	rna21955	gene9508	Cdk5	cyclin-dependent kinase 5 [Apis mellifera]
ame-miR-31a-5p	rna22268	gene9633	LOC107965368	NA
ame-miR-31a-5p	rna22606	gene9811	LOC552121	N(G),N(G)-dimethylarginine dimethylaminohydrolase 1 isoform X1 [Apis mellifera]
ame-miR-31a-5p	rna22796	gene9887	LOC410373	leucine-rich repeat-containing protein 15 [Apis mellifera]
ame-miR-31a-5p	rna22948	gene9947	LOC410386	tolloid-like protein 1 isoform X1 [Apis mellifera]
ame-miR-31a-5p	rna23012	gene9968	LOC724243	fasciclin-3 isoform X1 [Apis mellifera]
ame-miR-31a-5p	rna23477	gene10182	LOC552146	transcription factor Sp9 isoform X1 [Apis mellifera]
ame-miR-31a-5p	rna23820	gene10323	LOC100577696	fez family zinc finger protein erm-like [Apis mellifera]
ame-miR-31a-5p	rna2408	gene1014	LOC724373	homeobox protein Nkx-2.5-like [Apis mellifera]
ame-miR-31a-5p	rna2412	gene1016	LOC724539	probable serine/threonine-protein kinase irlB isoform X2 [Apis mellifera]
ame-miR-31a-5p	rna24863	gene10784	LOC107965532	uncharacterized protein LOC107965532 [Apis mellifera]
ame-miR-31a-5p	rna24874	gene10793	LOC725346	sodium-dependent nutrient amino acid transporter 1 isoform X1 [Apis mellifera]
ame-miR-31a-5p	rna24885	gene10798	LOC413068	intraflagellar transport protein 46 homolog [Apis mellifera]
ame-miR-31a-5p	rna24981	gene10840	LOC409902	liprin-alpha-1 isoform X10 [Apis mellifera]
ame-miR-31a-5p	rna25073	gene10877	LOC100577065	lymphocyte expansion molecule-like [Apis mellifera]
ame-miR-31a-5p	rna25211	gene10935	LOC724594	ADP-ribosylation factor-like protein 4C [Bombus terrestris]
ame-miR-31a-5p	rna25441	gene11029	LOC100578515	uncharacterized protein LOC100578515 isoform X1 [Apis mellifera]
ame-miR-31a-5p	rna25625	gene11107	LOC727238	histone-lysine N-methyltransferase ash1 isoform X1 [Apis mellifera]
ame-miR-31a-5p	rna25981	gene11253	LOC727223	uncharacterized protein LOC727223 isoform X1 [Apis mellifera]
ame-miR-31a-5p	rna26157	gene11320	LOC408547	toxin 3FTx-Lei1 [Apis mellifera]
ame-miR-31a-5p	rna2625	gene1100	LOC100577522	uncharacterized protein LOC100577522 [Apis mellifera]
ame-miR-31a-5p	rna26484	gene11501	LOC102655810	proline-rich protein 4-like [Apis mellifera]
ame-miR-31a-5p	rna27100	gene11804	LOC408507	WD repeat-containing protein 44 isoform X1 [Apis mellifera]
ame-miR-31a-5p	rna27123	gene11812	LOC410577	acid sphingomyelinase-like phosphodiesterase 3a isoform X1 [Apis mellifera]
ame-miR-31a-5p	rna27963	gene12189	LOC726021	uncharacterized protein LOC726021 isoform X10 [Apis mellifera]
ame-miR-31a-5p	rna28202	gene12296	LOC726834	mitochondrial inner membrane protease ATP23 homolog isoform X3 [Apis mellifera]
ame-miR-31a-5p	rna2934	gene1204	LOC413574	26S proteasome non-ATPase regulatory subunit 2 [Apis mellifera]
ame-miR-31a-5p	rna3134	gene1304	LOC724282	PREDICTED: homeobox protein orthopedia-like [Apis dorsata]
ame-miR-31a-5p	rna3430	gene1412	LOC410780	PREDICTED: mitochondrial sodium/hydrogen exchanger 9B2 isoform X1 [Apis cerana]
ame-miR-31a-5p	rna3658	gene1531	LOC410694	transcription factor collier isoform X1 [Apis mellifera]
ame-miR-31a-5p	rna3698	gene1547	LOC100577118	trace amine-associated receptor 9 isoform X1 [Apis mellifera]
ame-miR-31a-5p	rna3838	gene1615	LOC552129	uncharacterized protein LOC552129 [Apis mellifera]
ame-miR-31a-5p	rna4323	gene1822	LOC100576512	U8-agatoxin-Ao1a isoform X1 [Apis mellifera]
ame-miR-31a-5p	rna4370	gene1848	LOC410884	phospholipase A1 [Apis mellifera]
ame-miR-31a-5p	rna4834	gene2087	LOC551914	actin-like protein 6B [Bombus impatiens]
ame-miR-31a-5p	rna5532	gene2360	LOC413207	Na(+)/H(+) exchange regulatory cofactor NHE-RF1 [Apis mellifera]
ame-miR-31a-5p	rna5634	gene2386	LOC726375	bone morphogenetic protein 2-B [Apis mellifera]
ame-miR-31a-5p	rna6061	gene2554	LOC413388	histone-lysine N-methyltransferase EHMT1 isoform X3 [Apis mellifera]
ame-miR-31a-5p	rna6123	gene2568	LOC410975	uncharacterized protein LOC410975 isoform X2 [Apis mellifera]
ame-miR-31a-5p	rna6131	gene2571	LOC107964189	uncharacterized protein LOC107964189 [Apis mellifera]
ame-miR-31a-5p	rna6171	gene2597	LOC410970	rab GTPase-activating protein 1-like [Apis mellifera]
ame-miR-31a-5p	rna6423	gene2702	uzip	unzipped isoform X1 [Apis mellifera]
ame-miR-31a-5p	rna6629	gene2785	LOC410958	ubiquitin-like modifier-activating enzyme 1 [Apis mellifera]
ame-miR-31a-5p	rna6900	gene2893	LOC412855	Down syndrome cell adhesion molecule-like protein Dscam2 isoform X1 [Apis mellifera]
ame-miR-31a-5p	rna7715	gene3239	LOC726072	putative defense protein 3 [Apis mellifera]
ame-miR-31a-5p	rna7961	gene3341	LOC100578557	solute carrier family 46 member 3 isoform X1 [Apis mellifera]
ame-miR-31a-5p	rna8076	gene3403	LOC724189	PREDICTED: uncharacterized protein LOC102678156 [Apis dorsata]
ame-miR-31a-5p	rna816	gene374	LOC725419	ADP-ribosylation factor-like protein 6-interacting protein 4 [Apis mellifera]
ame-miR-31a-5p	rna8634	gene3655	LOC100577562	probable LIM domain-containing serine/threonine-protein kinase DDB_G0286997 isoform X1 [Apis mellifera]
ame-miR-31a-5p	rna8713	gene3685	LOC409051	ankyrin-3 isoform X6 [Apis mellifera]
ame-miR-31a-5p	rna8758	gene3702	LOC724481	uncharacterized protein LOC724481 isoform X1 [Apis mellifera]
ame-miR-31a-5p	rna8808	gene3721	Gr10	gustatory receptor 10 isoform X1 [Apis mellifera]
ame-miR-31a-5p	rna9188	gene3869	LOC107964338	transient receptor potential-gamma protein [Apis mellifera]
ame-miR-31a-5p	rna9247	gene3901	LOC550918	ATP-binding cassette sub-family G member 4 isoform X1 [Apis mellifera]
ame-miR-31a-5p	rna9250	gene3903	LOC410987	uncharacterized protein LOC410987 isoform X1 [Apis mellifera]
ame-miR-31a-5p	rna9469	gene3984	LOC412268	transcription initiation factor IIA subunit 1 [Apis mellifera]
ame-miR-31a-5p	rna9511	gene4005	LOC725098	tight junction protein ZO-1 isoform X1 [Apis mellifera]
ame-miR-31a-5p	rna9566	gene4041	LOC408822	uncharacterized protein LOC408822 isoform X1 [Apis mellifera]
ame-miR-31a-5p	rna9666	gene4089	LOC113218789	uncharacterized protein LOC113218789 [Apis mellifera]
ame-miR-3477-5p	rna10125	gene4293	LOC410109	ubiquitin carboxyl-terminal hydrolase 34 [Apis mellifera]
ame-miR-3477-5p	rna10200	gene4331	LOC412969	uncharacterized protein LOC412969 [Apis mellifera]
ame-miR-3477-5p	rna10212	gene4337	LOC409698	probable cardiolipin synthase (CMP-forming) [Apis mellifera]
ame-miR-3477-5p	rna10292	gene4376	LOC411095	zinc transporter 7 [Apis mellifera]
ame-miR-3477-5p	rna10308	gene4387	LOC409058	uncharacterized protein LOC409058 isoform X1 [Apis mellifera]
ame-miR-3477-5p	rna10567	gene4512	LOC411113	solute carrier family 12 member 4 isoform X2 [Apis mellifera]
ame-miR-3477-5p	rna10797	gene4599	LOC100576683	PREDICTED: uncharacterized protein LOC107997851 isoform X1 [Apis cerana]
ame-miR-3477-5p	rna10884	gene4642	LOC725551	high mobility group protein DSP1 [Bombus impatiens]
ame-miR-3477-5p	rna10985	gene4697	LOC552696	histone acetyltransferase KAT8 [Bombus terrestris]
ame-miR-3477-5p	rna11050	gene4728	Acph-1	venom acid phosphatase Acph-1 precursor [Apis mellifera]
ame-miR-3477-5p	rna11082	gene4746	LOC100576434	protein atonal [Apis mellifera]
ame-miR-3477-5p	rna1129	gene507	LOC409748	protein kinase C and casein kinase substrate in neurons protein 1 isoform X4 [Apis mellifera]
ame-miR-3477-5p	rna11290	gene4831	LOC726957	SAP30-binding protein [Apis cerana cerana]
ame-miR-3477-5p	rna11525	gene4947	LOC102654660	uncharacterized protein LOC102654660 isoform X1 [Apis mellifera]
ame-miR-3477-5p	rna11554	gene4965	LOC409721	uncharacterized protein YER152C [Apis mellifera]
ame-miR-3477-5p	rna11569	gene4969	LOC413005	PREDICTED: protein NDRG3-like isoform X5 [Apis dorsata]
ame-miR-3477-5p	rna12250	gene5290	LOC724610	notchless protein homolog 1 [Apis mellifera]
ame-miR-3477-5p	rna12440	gene5386	LOC408876	MOB kinase activator-like 2 isoform X1 [Bombus terrestris]
ame-miR-3477-5p	rna12468	gene5391	LOC408875	alpha-crystallin B chain isoform X1 [Apis mellifera]
ame-miR-3477-5p	rna12630	gene5461	LOC725436	dmX-like protein 2 isoform X1 [Apis mellifera]
ame-miR-3477-5p	rna1285	gene577	LOC409078	uncharacterized protein LOC409078 isoform X1 [Apis mellifera]
ame-miR-3477-5p	rna13323	gene5775	LOC100577026	mitochondrial amidoxime-reducing component 1 isoform X1 [Apis mellifera]
ame-miR-3477-5p	rna13497	gene5863	LOC551130	protein tincar isoform X1 [Apis mellifera]
ame-miR-3477-5p	rna13515	gene5871	LOC725131	microtubule-associated protein futsch [Apis mellifera]
ame-miR-3477-5p	rna13581	gene5899	LOC412394	alpha-L-fucosidase isoform X1 [Apis mellifera]
ame-miR-3477-5p	rna1365	gene603	LOC409701	zwei Ig domain protein zig-8 isoform X1 [Apis mellifera]
ame-miR-3477-5p	rna1403	gene614	LOC102656618	uncharacterized protein LOC102656618 [Apis mellifera]
ame-miR-3477-5p	rna14051	gene6094	LOC411201	discoidin domain-containing receptor 2 isoform X1 [Apis mellifera]
ame-miR-3477-5p	rna14182	gene6148	LOC552505	monocarboxylate transporter 9 [Apis mellifera]
ame-miR-3477-5p	rna14203	gene6161	LOC725330	DNA polymerase delta small subunit [Apis mellifera]
ame-miR-3477-5p	rna14236	gene6171	LOC100576948	GTP-binding protein RAD-like [Apis mellifera]
ame-miR-3477-5p	rna14316	gene6211	LOC100577498	actin cytoskeleton-regulatory complex protein PAN1 isoform X4 [Apis mellifera]
ame-miR-3477-5p	rna14387	gene6244	LOC725408	TSC22 domain family protein 1 isoform X1 [Apis mellifera]
ame-miR-3477-5p	rna14549	gene6302	LOC411961	E3 ubiquitin-protein ligase HUWE1 isoform X1 [Apis mellifera]
ame-miR-3477-5p	rna14600	gene6323	LOC411693	Kv channel-interacting protein 1 [Apis mellifera]
ame-miR-3477-5p	rna14646	gene6346	LOC412391	transient receptor potential cation channel trpm isoform X1 [Apis mellifera]
ame-miR-3477-5p	rna14701	gene6368	LOC552550	brain tumor protein-like [Apis mellifera]
ame-miR-3477-5p	rna15051	gene6524	LOC100576096	myosin heavy chain, non-muscle isoform X1 [Apis mellifera]
ame-miR-3477-5p	rna15138	gene6564	LOC100576912	cyclic AMP response element-binding protein A [Apis mellifera]
ame-miR-3477-5p	rna15146	gene6570	LOC409631	transient-receptor-potential-like protein [Apis mellifera]
ame-miR-3477-5p	rna16020	gene6933	LOC412612	PREDICTED: carbohydrate sulfotransferase 4-like isoform X1 [Apis cerana]
ame-miR-3477-5p	rna16069	gene6959	LOC725263	tumor protein p53-inducible nuclear protein 2 isoform X1 [Apis mellifera]
ame-miR-3477-5p	rna16077	gene6963	LOC725186	Chromatin modification-related protein MEAF6 [Apis cerana cerana]
ame-miR-3477-5p	rna16545	gene7157	Rep	Rab escort protein [Apis mellifera]
ame-miR-3477-5p	rna16984	gene7332	Para	sodium channel protein paralytic [Apis mellifera]
ame-miR-3477-5p	rna17037	gene7342	LOC726137	male-specific lethal 3 homolog isoform X1 [Apis mellifera]
ame-miR-3477-5p	rna17081	gene7369	LOC411371	microtubule-associated protein RP/EB family member 1 isoform X1 [Apis mellifera]
ame-miR-3477-5p	rna17096	gene7372	LOC725671	homeobox protein Nkx-2.8 isoform X1 [Apis mellifera]
ame-miR-3477-5p	rna17501	gene7590	LOC113218543	Odorant receptor 49b [Apis cerana cerana]
ame-miR-3477-5p	rna17531	gene7609	LOC725903	zinc finger protein 512B [Apis mellifera]
ame-miR-3477-5p	rna17628	gene7640	Psq	pipsqueak [Apis mellifera]
ame-miR-3477-5p	rna18193	gene7867	LOC409920	ubiquitin-conjugating enzyme E2 variant 2 [Apis mellifera]
ame-miR-3477-5p	rna18196	gene7869	LOC410015	hypothetical protein APICC_07050 [Apis cerana cerana]
ame-miR-3477-5p	rna18365	gene7940	LOC551864	transport and Golgi organization protein 11 [Apis mellifera]
ame-miR-3477-5p	rna18753	gene8135	LOC727266	uncharacterized protein LOC727266 [Apis mellifera]
ame-miR-3477-5p	rna18889	gene8198	LOC724908	Krueppel-like factor 11 [Apis mellifera]
ame-miR-3477-5p	rna18948	gene8217	LOC552189	sorting nexin-17 isoform X1 [Apis mellifera]
ame-miR-3477-5p	rna19845	gene8611	LOC409061	PREDICTED: LOW QUALITY PROTEIN: tyrosine kinase receptor Cad96Ca-like [Eufriesea mexicana]
ame-miR-3477-5p	rna20139	gene8740	LOC725924	leucine-rich repeat-containing protein 24 [Apis mellifera]
ame-miR-3477-5p	rna20305	gene8817	LOC727170	eisosome protein SEG2 isoform X4 [Apis mellifera]
ame-miR-3477-5p	rna20427	gene8872	LOC412422	mediator of RNA polymerase II transcription subunit 1 isoform X1 [Apis mellifera]
ame-miR-3477-5p	rna20441	gene8878	LOC411614	RYamide receptor [Apis mellifera]
ame-miR-3477-5p	rna20558	gene8920	LOC724322	PREDICTED: serum response factor-like [Apis cerana]
ame-miR-3477-5p	rna2078	gene894	Slc35b1	solute carrier family 35 member B1 [Apis mellifera]
ame-miR-3477-5p	rna20803	gene9029	LOC410320	whirlin isoform X1 [Apis mellifera]
ame-miR-3477-5p	rna20853	gene9048	LOC412750	DNA topoisomerase I, mitochondrial [Apis mellifera]
ame-miR-3477-5p	rna21155	gene9177	LOC410253	ataxin-2 homolog isoform X1 [Apis mellifera]
ame-miR-3477-5p	rna21192	gene9192	LOC726018	PREDICTED: replication factor C subunit 4-like [Apis dorsata]
ame-miR-3477-5p	rna2128	gene908	LOC412436	axonemal 84 kDa protein isoform X3 [Apis mellifera]
ame-miR-3477-5p	rna21524	gene9334	LOC107965192	PREDICTED: uncharacterized protein LOC102676065 [Apis dorsata]
ame-miR-3477-5p	rna21533	gene9337	LOC413259	neurogenic protein big brain [Apis mellifera]
ame-miR-3477-5p	rna21729	gene9421	LOC552799	uncharacterized protein LOC552799 isoform X1 [Apis mellifera]
ame-miR-3477-5p	rna21834	gene9463	LOC725540	uncharacterized protein LOC725540 [Apis mellifera]
ame-miR-3477-5p	rna21940	gene9502	Pkc	protein kinase C [Apis mellifera]
ame-miR-3477-5p	rna2215	gene937	LOC408589	PREDICTED: O-acetyl-ADP-ribose deacetylase MACROD2-like [Apis cerana]
ame-miR-3477-5p	rna22440	gene9727	LOC413125	LIM/homeobox protein Lhx9 [Apis mellifera]
ame-miR-3477-5p	rna22780	gene9882	LOC410371	calcium-transporting ATPase sarcoplasmic/endoplasmic reticulum type isoform X1 [Apis mellifera]
ame-miR-3477-5p	rna23116	gene10005	LOC409379	eukaryotic translation initiation factor 4H isoform X1 [Apis mellifera]
ame-miR-3477-5p	rna2340	gene979	LOC410009	cadherin-related tumor suppressor isoform X1 [Apis mellifera]
ame-miR-3477-5p	rna23601	gene10233	LOC410424	pyruvate dehydrogenase (acetyl-transferring) kinase, mitochondrial [Apis mellifera]
ame-miR-3477-5p	rna2361	gene990	LOC100578255	ras GTPase-activating-like protein IQGAP1 isoform X1 [Apis mellifera]
ame-miR-3477-5p	rna23647	gene10255	LOC726248	protein artichoke [Apis mellifera]
ame-miR-3477-5p	rna23739	gene10302	LOC724899	lysozyme [Apis mellifera]
ame-miR-3477-5p	rna23939	gene10359	LOC410456	uncharacterized protein LOC410456 isoform X1 [Apis mellifera]
ame-miR-3477-5p	rna24163	gene10466	LOC725003	protein sister of odd and bowel [Apis mellifera]
ame-miR-3477-5p	rna24219	gene10487	LOC724946	cytochrome P450 6a14-like [Apis mellifera]
ame-miR-3477-5p	rna2450	gene1035	LOC412948	delta-1-pyrroline-5-carboxylate synthase isoform X1 [Apis mellifera]
ame-miR-3477-5p	rna24528	gene10630	LOC100576591	uncharacterized protein DDB_G0284459-like isoform X1 [Apis mellifera]
ame-miR-3477-5p	rna24545	gene10639	LOC551582	maternal protein exuperantia [Apis mellifera]
ame-miR-3477-5p	rna24553	gene10640	LOC100576803	PREDICTED: uncharacterized protein LOC108003173 isoform X1 [Apis cerana]
ame-miR-3477-5p	rna24603	gene10660	LOC107965489	uncharacterized protein LOC107965489 [Apis mellifera]
ame-miR-3477-5p	rna24614	gene10665	LOC413582	allatostatin-A receptor isoform X1 [Apis mellifera]
ame-miR-3477-5p	rna24670	gene10691	LOC552424	NADH dehydrogenase [ubiquinone] 1 beta subcomplex subunit 10 [Apis mellifera]
ame-miR-3477-5p	rna24807	gene10754	LOC725621	uncharacterized protein LOC725621 [Apis mellifera]
ame-miR-3477-5p	rna25030	gene10861	LOC408455	zinc finger protein rotund isoform X1 [Apis mellifera]
ame-miR-3477-5p	rna25293	gene10974	LOC406146	hyaluronidase isoform X1 [Apis mellifera]
ame-miR-3477-5p	rna25400	gene11015	LOC550799	DAZ-associated protein 2 isoform X1 [Apis mellifera]
ame-miR-3477-5p	rna25405	gene11016	LOC726527	protein FAM136A [Apis mellifera]
ame-miR-3477-5p	rna2568	gene1080	LOC724835	PREDICTED: uncharacterized protein LOC107994239 [Apis cerana]
ame-miR-3477-5p	rna25798	gene11167	LOC413973	probable tubulin polyglutamylase TTLL9 [Apis mellifera]
ame-miR-3477-5p	rna25890	gene11205	LOC411958	ankyrin repeat domain-containing protein 12 isoform X2 [Apis mellifera]
ame-miR-3477-5p	rna26038	gene11272	LOC724207	phospholipid scramblase 2 isoform X1 [Apis mellifera]
ame-miR-3477-5p	rna2604	gene1088	LOC100577365	homeobox protein invected isoform X1 [Apis mellifera]
ame-miR-3477-5p	rna26144	gene11317	LOC725503	uncharacterized protein LOC725503 isoform X1 [Apis mellifera]
ame-miR-3477-5p	rna26162	gene11324	LOC408548	MICOS complex subunit Mic60 isoform X1 [Apis mellifera]
ame-miR-3477-5p	rna26179	gene11333	LOC551969	serine protease HTRA2, mitochondrial [Apis mellifera]
ame-miR-3477-5p	rna26689	gene11604	LOC409321	mothers against decapentaplegic homolog 4 isoform X1 [Apis mellifera]
ame-miR-3477-5p	rna26773	gene11648	LOC406096	type I inositol 1,4,5-trisphosphate 5-phosphatase [Apis mellifera]
ame-miR-3477-5p	rna26790	gene11653	LOC100577656	uncharacterized protein LOC100577656 [Apis mellifera]
ame-miR-3477-5p	rna26956	gene11737	LOC408517	synaptic vesicular amine transporter isoform X1 [Apis mellifera]
ame-miR-3477-5p	rna27085	gene11795	LOC726948	suppressor of lurcher protein 1 isoform X1 [Apis mellifera]
ame-miR-3477-5p	rna27154	gene11825	LOC409377	transitional endoplasmic reticulum ATPase TER94 [Apis mellifera]
ame-miR-3477-5p	rna27941	gene12181	LOC412890	A disintegrin and metalloproteinase with thrombospondin motifs 3 [Apis mellifera]
ame-miR-3477-5p	rna3130	gene1301	LOC724146	paired box protein Pax-6 isoform X1 [Apis mellifera]
ame-miR-3477-5p	rna3381	gene1398	LOC551320	schwannomin-interacting protein 1 homolog isoform X1 [Apis mellifera]
ame-miR-3477-5p	rna3552	gene1479	LOC410776	protein 60A [Apis mellifera]
ame-miR-3477-5p	rna3653	gene1528	LOC102655202	uncharacterized protein LOC102655202 [Apis mellifera]
ame-miR-3477-5p	rna3828	gene1609	LOC727168	1,4-alpha-glucan-branching enzyme isoform X1 [Apis mellifera]
ame-miR-3477-5p	rna383	gene178	LOC410758	AF4/FMR2 family member 4 isoform X10 [Apis mellifera]
ame-miR-3477-5p	rna4168	gene1745	LOC408715	lachesin isoform X1 [Apis mellifera]
ame-miR-3477-5p	rna4869	gene2108	Eaat-2	excitatory amino acid transporter 2 [Apis mellifera]
ame-miR-3477-5p	rna4980	gene2141	LOC100577635	uncharacterized protein LOC100577635 isoform X1 [Apis mellifera]
ame-miR-3477-5p	rna5198	gene2223	LOC100578412	uncharacterized protein LOC100578412 [Apis mellifera]
ame-miR-3477-5p	rna5805	gene2415	LOC551485	uncharacterized protein LOC551485 isoform X1 [Apis mellifera]
ame-miR-3477-5p	rna6006	gene2523	LOC413488	protein vav isoform X1 [Apis mellifera]
ame-miR-3477-5p	rna6033	gene2538	LOC100577147	uncharacterized protein LOC100577147 isoform X1 [Apis mellifera]
ame-miR-3477-5p	rna6059	gene2552	LOC413390	ATP-binding cassette sub-family F member 1 [Apis mellifera]
ame-miR-3477-5p	rna6172	gene2598	LOC408759	protein FAM102A isoform X4 [Apis mellifera]
ame-miR-3477-5p	rna6306	gene2652	LOC413874	probable ATP-dependent RNA helicase DDX31 [Apis mellifera]
ame-miR-3477-5p	rna6538	gene2753	LOC412843	phosphoenolpyruvate carboxykinase [GTP] isoform X1 [Apis mellifera]
ame-miR-3477-5p	rna6675	gene2798	LOC410953	MLX-interacting protein isoform X1 [Apis mellifera]
ame-miR-3477-5p	rna694	gene318	LOC410043	ornithine decarboxylase [Apis mellifera]
ame-miR-3477-5p	rna7050	gene2956	LOC100578925	protein Tob1 [Apis mellifera]
ame-miR-3477-5p	rna7093	gene2976	LOC726130	beta-3 adrenergic receptor isoform X1 [Apis mellifera]
ame-miR-3477-5p	rna742	gene337	LOC410033	B-cell CLL/lymphoma 7 protein family member B isoform X1 [Apis mellifera]
ame-miR-3477-5p	rna7444	gene3118	LOC100577620	NA
ame-miR-3477-5p	rna7532	gene3163	LOC410916	translocation protein SEC62 isoform X1 [Apis mellifera]
ame-miR-3477-5p	rna7939	gene3334	LOC411907	cytoplasmic polyadenylation element-binding protein 1 isoform X1 [Apis mellifera]
ame-miR-3477-5p	rna8440	gene3562	LOC411036	two pore potassium channel protein sup-9 [Apis mellifera]
ame-miR-3477-5p	rna8626	gene3649	LOC100578672	putative uncharacterized protein DDB_G0271606 [Apis mellifera]
ame-miR-3477-5p	rna8694	gene3680	LOC408801	protein split ends isoform X4 [Apis mellifera]
ame-miR-3477-5p	rna8814	gene3725	LOC411207	CCAAT/enhancer-binding protein [Apis cerana cerana]
ame-miR-3477-5p	rna8846	gene3742	LOC725993	multidrug resistance-associated protein 7 [Apis mellifera]
ame-miR-3477-5p	rna8851	gene3744	LOC726045	apoptosis-resistant E3 ubiquitin protein ligase 1 isoform X2 [Apis mellifera]
ame-miR-3477-5p	rna8865	gene3748	LOC551774	WASH complex subunit CCDC53 [Eufriesea mexicana]
ame-miR-3477-5p	rna930	gene422	LOC113219329	uncharacterized protein LOC113219329 [Apis mellifera]
ame-miR-3477-5p	rna9697	gene4105	LOC412859	hemicentin-2 isoform X1 [Apis mellifera]
ame-miR-3477-5p	rna9848	gene4178	LOC411070	Histone-lysine N-methyltransferase, H3 lysine-79 specific [Apis cerana cerana]
ame-miR-3477-5p	rna9991	gene4240	LOC552764	eukaryotic translation initiation factor 2A [Apis mellifera]
ame-miR-3791-3p	rna10192	gene4328	LOC552079	homeobox protein homothorax isoform X1 [Apis mellifera]
ame-miR-3791-3p	rna11435	gene4896	LOC551086	zinc finger protein chinmo isoform X1 [Apis mellifera]
ame-miR-3791-3p	rna11994	gene5174	LOC413073	JNK-interacting protein 3 isoform X1 [Apis mellifera]
ame-miR-3791-3p	rna1209	gene544	LOC102653881	glucose dehydrogenase [FAD, quinone]-like [Apis mellifera]
ame-miR-3791-3p	rna14536	gene6296	LOC552732	alpha-ketoglutarate-dependent dioxygenase alkB homolog 6 [Apis mellifera]
ame-miR-3791-3p	rna16381	gene7102	LOC412254	BUB3-interacting and GLEBS motif-containing protein ZNF207 isoform X2 [Apis mellifera]
ame-miR-3791-3p	rna17267	gene7461	LOC100579026	uncharacterized protein LOC100579026 [Apis mellifera]
ame-miR-3791-3p	rna17820	gene7714	LOC100578798	uncharacterized protein LOC100578798 [Apis mellifera]
ame-miR-3791-3p	rna18241	gene7889	LOC724150	B-cell lymphoma/leukemia 11B isoform X1 [Apis mellifera]
ame-miR-3791-3p	rna18407	gene7962	LOC726179	protein sister of odd and bowel-like [Apis mellifera]
ame-miR-3791-3p	rna18714	gene8125	LOC410001	regulating synaptic membrane exocytosis protein 2 isoform X6 [Apis mellifera]
ame-miR-3791-3p	rna19011	gene8252	LOC100577603	PREDICTED: POU domain protein CF1A [Apis florea]
ame-miR-3791-3p	rna20037	gene8697	LOC409124	twisted gastrulation protein homolog 1-A isoform X1 [Apis mellifera]
ame-miR-3791-3p	rna20615	gene8949	E75	ecdysone-induced protein 75 [Apis mellifera]
ame-miR-3791-3p	rna20787	gene9020	LOC726415	PREDICTED: LIM/homeobox protein Lhx9-like isoform X1 [Apis florea]
ame-miR-3791-3p	rna21077	gene9134	LOC551735	autism susceptibility gene 2 protein isoform X1 [Apis mellifera]
ame-miR-3791-3p	rna21749	gene9430	LOC409904	uncharacterized protein LOC409904 isoform X10 [Apis mellifera]
ame-miR-3791-3p	rna23422	gene10158	LOC408402	acetyl-coenzyme A transporter 1 [Apis mellifera]
ame-miR-3791-3p	rna23501	gene10187	Br-c	broad-complex [Apis mellifera]
ame-miR-3791-3p	rna23544	gene10207	LOC102654165	transmembrane protein 132C isoform X2 [Apis mellifera]
ame-miR-3791-3p	rna23561	gene10217	LOC552578	uncharacterized protein LOC552578 [Apis mellifera]
ame-miR-3791-3p	rna23818	gene10321	LOC725619	uncharacterized protein LOC725619 [Apis mellifera]
ame-miR-3791-3p	rna23965	gene10375	Dll	distal-less [Apis mellifera]
ame-miR-3791-3p	rna23978	gene10383	LOC410462	uncharacterized protein LOC410462 [Apis mellifera]
ame-miR-3791-3p	rna24177	gene10472	LOC724120	paired mesoderm homeobox protein 2B [Apis mellifera]
ame-miR-3791-3p	rna24261	gene10511	LOC409715	bumetanide-sensitive sodium-(potassium)-chloride cotransporter [Apis mellifera]
ame-miR-3791-3p	rna25668	gene11119	LOC410567	zinc transporter ZIP11 isoform X1 [Apis mellifera]
ame-miR-3791-3p	rna26397	gene11457	LOC410626	sodium-coupled monocarboxylate transporter 1 [Apis mellifera]
ame-miR-3791-3p	rna26629	gene11570	LOC726302	alpha-protein kinase 1 isoform X1 [Apis mellifera]
ame-miR-3791-3p	rna27689	gene12091	Ubx	ultrabithorax isoform X1 [Apis mellifera]
ame-miR-3791-3p	rna4103	gene1724	LOC408716	histone-lysine N-methyltransferase trithorax isoform X1 [Apis mellifera]
ame-miR-3791-3p	rna6588	gene2773	LOC113218650	serine/threonine-protein kinase NLK2 isoform X1 [Apis mellifera]
ame-miR-3791-3p	rna6834	gene2871	LOC725792	MDS1 and EVI1 complex locus protein EVI1-B-like isoform X5 [Apis mellifera]
ame-miR-3791-3p	rna7545	gene3170	LOC410913	sodium/potassium-transporting ATPase subunit alpha [Apis mellifera]
ame-miR-3791-3p	rna7743	gene3256	LOC102653803	uncharacterized protein LOC102653803 [Apis mellifera]
ame-miR-3791-3p	rna7837	gene3294	LOC409182	protein GDAP2 homolog [Apis mellifera]
ame-miR-3791-3p	rna9175	gene3865	LOC413423	hemicentin-2 isoform X1 [Apis mellifera]
ame-miR-3791-3p	rna9946	gene4216	LOC411079	protein grainyhead isoform X1 [Apis mellifera]
ame-miR-6047a-5p	rna11399	gene4879	LOC408867	alpha,alpha-trehalose-phosphate synthase [UDP-forming] isoform X1 [Apis mellifera]
ame-miR-6047a-5p	rna1211	gene546	LOC408603	glucose dehydrogenase [FAD, quinone] [Apis mellifera]
ame-miR-6047a-5p	rna14221	gene6167	LOC725555	PREDICTED: eukaryotic peptide chain release factor subunit 1 isoform X1 [Apis florea]
ame-miR-6047a-5p	rna1648	gene715	LOC552374	PREDICTED: protein Wnt-1-like isoform X2 [Apis florea]
ame-miR-6047a-5p	rna17180	gene7418	B-gluc1	gram-negative bacteria-binding protein 1-2 isoform X1 [Apis mellifera]
ame-miR-6047a-5p	rna17638	gene7647	LOC409232	uncharacterized protein LOC409232 [Apis mellifera]
ame-miR-6047a-5p	rna18002	gene7786	LOC550715	PREDICTED: 60S ribosomal protein L12 [Apis florea]
ame-miR-6047a-5p	rna19075	gene8274	LOC408283	E3 ubiquitin-protein ligase RNF13 [Apis mellifera]
ame-miR-6047a-5p	rna21289	gene9236	LOC409152	NCK-interacting protein with SH3 domain isoform X1 [Apis mellifera]
ame-miR-6047a-5p	rna21450	gene9294	LOC410154	uncharacterized protein LOC410154 isoform X1 [Apis mellifera]
ame-miR-6047a-5p	rna22642	gene9825	LOC412460	putative cystathionine gamma-lyase 2 isoform X1 [Apis mellifera]
ame-miR-6047a-5p	rna23137	gene10019	LOC100578818	amyloid beta A4 precursor protein-binding family B member 1-interacting protein isoform X2 [Apis mellifera]
ame-miR-6047a-5p	rna2369	gene993	LOC411982	E3 ubiquitin-protein ligase CBL-B isoform X1 [Apis mellifera]
ame-miR-6047a-5p	rna24608	gene10663	LOC410484	trehalase isoform X1 [Apis mellifera]
ame-miR-6047a-5p	rna25136	gene10901	LOC410515	uncharacterized protein LOC410515 [Apis mellifera]
ame-miR-6047a-5p	rna26370	gene11434	LOC725729	uncharacterized protein LOC725729 [Apis mellifera]
ame-miR-6047a-5p	rna2707	gene1132	LOC408576	potassium voltage-gated channel protein Shal isoform X1 [Apis mellifera]
ame-miR-6047a-5p	rna3654	gene1529	LOC100577847	uncharacterized protein LOC100577847 isoform X1 [Apis mellifera]
ame-miR-6047a-5p	rna4040	gene1695	LOC107964039	uncharacterized protein LOC107964039 [Apis mellifera]
ame-miR-6047a-5p	rna4956	gene2132	LOC552101	uncharacterized protein LOC552101 isoform X1 [Apis mellifera]
ame-miR-6047a-5p	rna7668	gene3224	LOC551673	serine/threonine-protein kinase tousled-like 2 isoform X1 [Apis mellifera]
ame-miR-6047a-5p	rna8267	gene3479	LOC552614	E3 ubiquitin-protein ligase ZNRF2 [Apis mellifera]
ame-miR-6047a-5p	rna9181	gene3868	LOC408777	serine/threonine-protein phosphatase 6 regulatory ankyrin repeat subunit A isoform X1 [Apis mellifera]
miRNA ID	Transcript ID	Gene ID	Symbol	Gene Annoation

## Sheet: Table S5
Table S5 Predicted target genes of differentially expressed miRNAs confirmed in the NB vs. NEB comparison
miRNA ID	Transcript ID	Gene ID	Symbol	Gene Annoation
ame-miR-3477-5p	rna10064	gene4273	LOC413171	myosin-I heavy chain isoform X1 [Apis mellifera]
ame-miR-92b-3p	rna10075	gene4277	LOC413169	presenilin-1 [Apis mellifera]
ame-miR-184-3p	rna10082	gene4279	LOC551830	ral GTPase-activating protein subunit alpha-1 isoform X1 [Apis mellifera]
ame-miR-3049-5p	rna10094	gene4280	LOC100577396	uncharacterized protein LOC100577396 [Apis mellifera]
ame-miR-6040-3p	rna10096	gene4281	LOC413366	homeobox protein SIX1 isoform X2 [Apis mellifera]
ame-miR-31a-5p	rna10107	gene4285	LOC551747	basic-leucine zipper transcription factor A [Apis mellifera]
ame-miR-184-3p	rna10116	gene4288	LOC100578651	uncharacterized protein LOC100578651 [Apis mellifera]
ame-miR-3477-5p	rna10125	gene4293	LOC410109	ubiquitin carboxyl-terminal hydrolase 34 [Apis mellifera]
ame-miR-281-3p	rna10127	gene4295	LOC409456	AT-rich interactive domain-containing protein 4B isoform X1 [Apis mellifera]
ame-miR-6040-3p	rna10173	gene4322	LOC411086	protein jagged-1 isoform X1 [Apis mellifera]
ame-miR-993-3p	rna102	gene38	Emc	extra macrochaetae [Apis mellifera]
ame-miR-3477-5p	rna10200	gene4331	LOC412969	uncharacterized protein LOC412969 [Apis mellifera]
ame-miR-932-5p	rna10209	gene4336	LOC412965	synaptotagmin-14 isoform X1 [Apis mellifera]
ame-miR-3477-5p	rna10212	gene4337	LOC409698	probable cardiolipin synthase (CMP-forming) [Apis mellifera]
ame-miR-279c-3p	rna10218	gene4342	LOC409818	sodium/calcium exchanger 1 isoform X1 [Apis mellifera]
ame-miR-31a-5p	rna10232	gene4351	LOC410165	RNA-binding protein Nova-1 isoform X1 [Apis mellifera]
ame-miR-184-3p	rna10264	gene4363	LOC551548	L-asparaginase isoform X1 [Apis mellifera]
ame-miR-11-3p	rna10269	gene4366	LOC726107	probable glutamate carboxypeptidase LAMP1 isoform X1 [Apis mellifera]
ame-miR-11-3p	rna10286	gene4373	LOC408835	neuroendocrine convertase 2 [Apis mellifera]
ame-miR-11-3p	rna10290	gene4375	LOC100576196	uncharacterized protein LOC100576196 isoform X1 [Apis mellifera]
ame-miR-3477-5p	rna10292	gene4376	LOC411095	zinc transporter 7 [Apis mellifera]
ame-miR-3785-3p	rna10301	gene4384	LOC100576129	uncharacterized protein LOC100576129 isoform X1 [Apis mellifera]
ame-miR-3049-5p	rna10308	gene4387	LOC409058	uncharacterized protein LOC409058 isoform X1 [Apis mellifera]
ame-miR-281-3p	rna10328	gene4393	LOC412059	F-box only protein 11 [Apis mellifera]
ame-miR-124-3p	rna104	gene40	LOC100578334	transcription factor 21 [Apis mellifera]
ame-miR-124-3p	rna10401	gene4430	LOC100576413	uncharacterized protein PF11_0213 isoform X1 [Apis mellifera]
ame-miR-124-3p	rna10434	gene4444	H	hairless [Apis mellifera]
ame-miR-281-3p	rna10447	gene4453	LOC726497	autophagy-related protein 2 homolog B isoform X1 [Apis mellifera]
ame-miR-31a-5p	rna10459	gene4459	LOC408840	5'-3' exoribonuclease 2 homolog [Apis mellifera]
ame-miR-932-5p	rna10475	gene4463	LOC411104	PREDICTED: homeobox protein Nkx-2.4 [Apis cerana]
ame-miR-3785-3p	rna10488	gene4473	LOC408839	uncharacterized protein LOC408839 isoform X1 [Apis mellifera]
ame-miR-276-3p	rna10496	gene4474	LOC100578156	uncharacterized protein LOC100578156 [Apis mellifera]
ame-miR-11-3p	rna10502	gene4478	LOC411099	protein yippee-like 1 isoform X1 [Bombus impatiens]
ame-miR-125-5p	rna10509	gene4482	LOC100577717	uncharacterized protein LOC100577717 isoform X1 [Apis mellifera]
ame-miR-3785-3p	rna10524	gene4492	LOC411829	neuroglian isoform X1 [Apis mellifera]
ame-miR-124-3p	rna10533	gene4495	LOC408841	voltage-dependent calcium channel subunit alpha-2/delta-3 isoform X1 [Apis mellifera]
ame-miR-11-3p	rna10544	gene4498	LOC100577295	zinc finger protein 184 [Apis mellifera]
ame-miR-31a-5p	rna10546	gene4500	LOC724307	paired mesoderm homeobox protein 2-like [Apis mellifera]
ame-miR-11-3p	rna10548	gene4501	LOC408842	PREDICTED: transportin-1-like isoform X1 [Apis dorsata]
ame-miR-11-3p	rna1055	gene470	LOC725775	uncharacterized protein LOC725775 isoform X1 [Apis mellifera]
ame-miR-6040-3p	rna10550	gene4503	LOC113218559	solute carrier family 52, riboflavin transporter, member 3-A-like [Apis mellifera]
ame-miR-279c-3p	rna10560	gene4509	LOC100579007	tetratricopeptide repeat protein 25 [Apis mellifera]
ame-miR-3049-5p	rna10567	gene4512	LOC411113	solute carrier family 12 member 4 isoform X2 [Apis mellifera]
ame-miR-276-3p	rna10582	gene4515	LOC408844	uncharacterized protein LOC408844 isoform X1 [Apis mellifera]
ame-miR-993-3p	rna10597	gene4518	LOC408846	tyrosine-protein phosphatase non-receptor type 14 isoform X1 [Apis mellifera]
ame-miR-993-3p	rna10601	gene4520	LOC100578865	uncharacterized protein LOC100578865 [Apis mellifera]
ame-miR-281-3p	rna10614	gene4521	LOC100576597	hypothetical protein WH47_00301 [Habropoda laboriosa]
ame-miR-11-3p	rna10620	gene4527	LOC102656021	DDB1- and CUL4-associated factor [Apis cerana cerana]
ame-miR-279c-3p	rna10667	gene4542	LOC113218812	protein anoxia up-regulated-like isoform X2 [Apis mellifera]
ame-miR-11-3p	rna1067	gene476	LOC410744	glucose dehydrogenase [FAD, quinone] [Apis mellifera]
ame-miR-993-3p	rna10670	gene4543	LOC409060	golgin subfamily A member 6-like protein 22 [Apis mellifera]
ame-miR-993-3p	rna10674	gene4546	LOC727416	LOW QUALITY PROTEIN: uncharacterized protein LOC727416 [Apis mellifera]
ame-miR-31a-5p	rna10740	gene4579	LOC726101	uncharacterized protein LOC726101 [Apis mellifera]
ame-miR-125-5p	rna10758	gene4585	LOC102655661	ecdysone-induced protein 74EF-like [Apis mellifera]
ame-miR-184-3p	rna10766	gene4589	LOC411114	PREDICTED: synaptosomal-associated protein 25 isoform X1 [Apis florea]
ame-miR-3477-5p	rna10797	gene4599	LOC100576683	PREDICTED: uncharacterized protein LOC107997851 isoform X1 [Apis cerana]
ame-miR-276-3p	rna108	gene42	Nedd9	enhancer of filamentation 1 [Apis mellifera]
ame-miR-932-5p	rna1080	gene483	LOC552395	glucose dehydrogenase [FAD, quinone] [Apis mellifera]
ame-miR-31a-5p	rna10820	gene4615	Err	estrogen-related receptor [Apis mellifera]
ame-miR-993-3p	rna10836	gene4619	LOC411116	nephrin isoform X1 [Apis mellifera]
ame-miR-993-3p	rna10843	gene4622	LOC725038	NPC intracellular cholesterol transporter 2 homolog a [Apis mellifera]
ame-miR-124-3p	rna10844	gene4623	LOC552513	neural cell adhesion molecule 2 isoform X1 [Apis mellifera]
ame-miR-92c-3p	rna10882	gene4641	LOC409359	protein mini spindles isoform X1 [Apis mellifera]
ame-miR-3477-5p	rna10884	gene4642	LOC725551	high mobility group protein DSP1 [Bombus impatiens]
ame-miR-6044-5p	rna10911	gene4660	nAChRa3	acetylcholine receptor subunit alpha-like isoform X3 [Ceratina calcarata]
ame-miR-993-3p	rna10931	gene4669	LOC408862	prolyl 4-hydroxylase subunit alpha-1 isoform X1 [Apis mellifera]
ame-miR-92b-3p	rna10951	gene4677	LOC408863	J domain-containing protein isoform X1 [Apis mellifera]
ame-miR-276-3p	rna10965	gene4685	LOC409153	zinc finger protein 423-like [Apis mellifera]
ame-miR-932-5p	rna10966	gene4686	LOC411664	uncharacterized protein LOC411664 [Apis mellifera]
ame-miR-184-3p	rna10972	gene4690	LOC409043	high-affinity choline transporter 1 isoform X1 [Apis mellifera]
ame-miR-184-3p	rna10982	gene4696	LOC724218	metallophosphoesterase 1 homolog isoform X1 [Apis mellifera]
ame-miR-3477-5p	rna10985	gene4697	LOC552696	histone acetyltransferase KAT8 [Bombus terrestris]
ame-miR-932-5p	rna11002	gene4710	EF1a-F2	elongation factor 1-alpha isoform X1 [Apis mellifera]
ame-miR-11-3p	rna11007	gene4711	LOC408865	uncharacterized protein LOC408865 [Apis mellifera]
ame-miR-124-3p	rna11024	gene4715	LOC413063	protein ECT2 isoform X1 [Apis mellifera]
ame-miR-124-3p	rna11032	gene4719	LOC552545	division abnormally delayed protein isoform X1 [Apis mellifera]
ame-miR-3477-5p	rna11050	gene4728	Acph-1	venom acid phosphatase Acph-1 precursor [Apis mellifera]
ame-miR-932-5p	rna11067	gene4737	LOC551369	PREDICTED: actin, clone 205-like isoform X1 [Apis florea]
ame-miR-124-3p	rna11069	gene4739	LOC725404	PREDICTED: actin, muscle [Nasonia vitripennis]
ame-miR-932-5p	rna11070	gene4740	LOC100578893	uncharacterized protein LOC100578893 isoform X1 [Apis mellifera]
ame-miR-92b-3p	rna11074	gene4743	sGCbeta-3	soluble guanylyl cyclase beta-3 isoform X1 [Apis mellifera]
ame-miR-3477-5p	rna11082	gene4746	LOC100576434	protein atonal [Apis mellifera]
ame-miR-276-3p	rna11128	gene4759	LOC411627	retinoblastoma-like protein 1 isoform X1 [Apis mellifera]
ame-miR-92b-3p	rna11147	gene4768	LOC552782	dentin sialophosphoprotein isoform X1 [Apis mellifera]
ame-miR-92b-3p	rna11189	gene4789	LOC411126	broad-complex core protein isoforms 1/2/3/4/5 isoform X2 [Apis mellifera]
ame-miR-184-3p	rna11210	gene4799	LOC726683	myosin-VIIa isoform X1 [Apis mellifera]
ame-miR-92c-3p	rna11228	gene4806	LOC408821	uncharacterized protein LOC408821 [Apis mellifera]
ame-miR-11-3p	rna1124	gene503	LOC409749	mediator of RNA polymerase II transcription subunit 31 [Apis mellifera]
ame-miR-6040-3p	rna11262	gene4818	LOC409729	zinc finger protein 608 [Apis mellifera]
ame-miR-3049-5p	rna11275	gene4822	LOC409727	kinesin-like protein KIF2A isoform X1 [Apis mellifera]
ame-miR-11-3p	rna11278	gene4823	LOC409726	adenosine monophosphate-protein transferase Fic [Apis mellifera]
ame-miR-92c-3p	rna11282	gene4825	LOC726914	probable serine/threonine-protein kinase DDB_G0272282 [Apis mellifera]
ame-miR-3477-5p	rna1129	gene507	LOC409748	protein kinase C and casein kinase substrate in neurons protein 1 isoform X4 [Apis mellifera]
ame-miR-3477-5p	rna11290	gene4831	LOC726957	SAP30-binding protein [Apis cerana cerana]
ame-miR-11-3p	rna11355	gene4863	5-ht7	serotonin receptor 7 isoform X1 [Apis mellifera]
ame-miR-6044-5p	rna1136	gene508	LOC410740	PREDICTED: RING finger protein 121-like isoform X1 [Apis dorsata]
ame-miR-993-3p	rna11365	gene4866	Abscam	dscam family member AbsCAM isoform X10 [Apis mellifera]
ame-miR-92b-3p	rna11380	gene4869	LOC413204	PREDICTED: LOW QUALITY PROTEIN: tropomyosin-2-like [Apis florea]
ame-miR-932-5p	rna11435	gene4896	LOC551086	zinc finger protein chinmo isoform X1 [Apis mellifera]
ame-miR-276-3p	rna11443	gene4901	TpnT	troponin T isoform X2 [Bombus impatiens]
ame-miR-92b-3p	rna11469	gene4909	LOC411182	ubiquitin-protein ligase E3A isoform X1 [Apis mellifera]
ame-miR-124-3p	rna11481	gene4916	LOC409908	Tyrosine-protein kinase CSK [Apis cerana cerana]
ame-miR-281-3p	rna11490	gene4920	LOC726655	carcinoembryonic antigen-related cell adhesion molecule 1-like isoform X2 [Apis mellifera]
ame-miR-3477-5p	rna11525	gene4947	LOC102654660	uncharacterized protein LOC102654660 isoform X1 [Apis mellifera]
ame-miR-3477-5p	rna11554	gene4965	LOC409721	uncharacterized protein YER152C [Apis mellifera]
ame-miR-11-3p	rna11555	gene4966	LOC100577393	epidermal growth factor receptor isoform X1 [Apis mellifera]
ame-miR-92b-3p	rna11560	gene4967	LOC113218874	LOW QUALITY PROTEIN: uncharacterized protein LOC113218874 [Apis mellifera]
ame-miR-6044-5p	rna11562	gene4969	LOC413005	PREDICTED: protein NDRG3-like isoform X5 [Apis dorsata]
ame-miR-11-3p	rna11617	gene4998	LOC102656132	structure-specific endonuclease subunit slx1 [Apis mellifera]
ame-miR-124-3p	rna11628	gene5003	LOC725800	fibrillin-2 isoform X1 [Apis mellifera]
ame-miR-3477-5p	rna11732	gene5047	LOC409028	3'-5' RNA helicase YTHDC2 isoform X1 [Apis mellifera]
ame-miR-92c-3p	rna11736	gene5050	LOC409626	chymotrypsin-2 [Apis mellifera]
ame-miR-11-3p	rna11750	gene5061	LOC408896	semaphorin-2A isoform X1 [Apis mellifera]
ame-miR-184-3p	rna11762	gene5070	LOC100577552	extensin isoform X2 [Apis mellifera]
ame-miR-276-3p	rna11769	gene5073	LOC724976	PREDICTED: WD repeat-containing protein 26 [Apis florea]
ame-miR-279c-3p	rna11804	gene5090	LOC412917	probable serine/threonine-protein kinase dyrk2 isoform X1 [Apis mellifera]
ame-miR-124-3p	rna11814	gene5096	LOC551099	coiled-coil domain-containing protein 43 [Apis mellifera]
ame-miR-276-3p	rna11827	gene5102	LOC413190	calcium-dependent protein kinase 4 [Apis mellifera]
ame-miR-92c-3p	rna11860	gene5118	LOC411970	G kinase-anchoring protein 1 [Apis mellifera]
ame-miR-92b-3p	rna11864	gene5122	LOC411969	heterogeneous nuclear ribonucleoprotein M isoform X1 [Apis mellifera]
ame-miR-11-3p	rna11889	gene5127	LOC411177	LOW QUALITY PROTEIN: integrator complex subunit 3 [Apis mellifera]
ame-miR-11-3p	rna11898	gene5134	LOC100577517	uncharacterized protein LOC100577517 isoform X1 [Apis mellifera]
ame-miR-92b-3p	rna11909	gene5136	LOC113218848	uncharacterized protein LOC113218848 [Apis mellifera]
ame-miR-92c-3p	rna11922	gene5142	LOC411176	neurotrimin isoform X1 [Apis mellifera]
ame-miR-281-3p	rna1199	gene542	LOC408602	MKL/myocardin-like protein 2 isoform X1 [Apis mellifera]
ame-miR-92b-3p	rna11994	gene5174	LOC413073	JNK-interacting protein 3 isoform X1 [Apis mellifera]
ame-miR-11-3p	rna12006	gene5177	LOC408887	ankyrin repeat and SAM domain-containing protein 1A isoform X1 [Apis mellifera]
ame-miR-276-3p	rna12096	gene5221	Kr	protein krueppel [Apis mellifera]
ame-miR-993-3p	rna12113	gene5228	LOC411164	DNA-directed RNA polymerase III subunit RPC3 [Apis mellifera]
ame-miR-11-3p	rna12115	gene5230	LOC100577669	uncharacterized protein LOC100577669 isoform X1 [Apis mellifera]
ame-miR-3785-3p	rna12121	gene5233	LOC725218	growth arrest-specific protein 2 [Apis mellifera]
ame-miR-92b-3p	rna12151	gene5240	LOC550922	protein mab-21-like [Apis mellifera]
ame-miR-932-5p	rna12152	gene5241	LOC724220	synaptotagmin-10 [Apis mellifera]
ame-miR-124-3p	rna12159	gene5247	LOC411158	leucine-rich repeat-containing protein 24 [Apis mellifera]
ame-miR-11-3p	rna12167	gene5250	LOC551045	CCR4-NOT transcription complex subunit 7 isoform X1 [Apis mellifera]
ame-miR-3785-3p	rna1217	gene550	LOC410732	3-phosphoinositide-dependent protein kinase 1 isoform X1 [Apis mellifera]
ame-miR-184-3p	rna12171	gene5253	LOC551803	homeotic protein spalt-major isoform X1 [Apis mellifera]
ame-miR-3477-5p	rna12250	gene5290	LOC724610	notchless protein homolog 1 [Apis mellifera]
ame-miR-184-3p	rna12251	gene5291	LOC411155	Teneurin-3 [Apis cerana cerana]
ame-miR-31a-5p	rna12266	gene5297	LOC551398	DNA polymerase delta catalytic subunit isoform X1 [Apis mellifera]
ame-miR-6044-5p	rna12289	gene5305	LOC411692	elongation of very long chain fatty acids protein 4 [Apis mellifera]
ame-miR-11-3p	rna12294	gene5310	LOC100578875	beta-1,4-mannosyl-glycoprotein 4-beta-N-acetylglucosaminyltransferase [Apis mellifera]
ame-miR-31a-5p	rna12300	gene5314	LOC413368	uncharacterized protein LOC413368 isoform X1 [Apis mellifera]
ame-miR-11-3p	rna12326	gene5328	LOC100576222	PREDICTED: heart- and neural crest derivatives-expressed protein 1-like isoform X1 [Apis dorsata]
ame-miR-3049-5p	rna12332	gene5331	LOC724517	la-related protein 1B isoform X1 [Apis mellifera]
ame-miR-11-3p	rna12343	gene5336	LOC100578433	transmembrane protein 131 [Apis mellifera]
ame-miR-11-3p	rna12375	gene5346	LOC726423	transient receptor potential cation channel protein painless [Apis mellifera]
ame-miR-279c-3p	rna12388	gene5352	LOC551865	uncharacterized protein LOC551865 [Apis mellifera]
ame-miR-279c-3p	rna12421	gene5374	LOC102656661	uncharacterized protein LOC102656661 isoform X1 [Apis mellifera]
ame-miR-276-3p	rna12440	gene5386	LOC408876	MOB kinase activator-like 2 isoform X1 [Bombus terrestris]
ame-miR-3477-5p	rna12468	gene5391	LOC408875	alpha-crystallin B chain isoform X1 [Apis mellifera]
ame-miR-31a-5p	rna12473	gene5394	LOC408874	uncharacterized protein LOC408874 isoform X1 [Apis mellifera]
ame-miR-184-3p	rna12509	gene5405	LOC412888	A disintegrin and metalloproteinase with thrombospondin motifs 7 isoform X1 [Apis mellifera]
ame-miR-11-3p	rna12581	gene5439	LOC724929	serine/threonine-protein kinase tricorner isoform X1 [Apis mellifera]
ame-miR-11-3p	rna12621	gene5456	LOC100577214	PREDICTED: protein giant-lens [Apis florea]
ame-miR-3477-5p	rna12630	gene5461	LOC725436	dmX-like protein 2 isoform X1 [Apis mellifera]
ame-miR-279c-3p	rna12639	gene5463	LOC409972	uncharacterized protein LOC409972 [Apis mellifera]
ame-miR-31a-5p	rna1264	gene571	LOC409340	UV excision repair protein RAD23 homolog B isoform X1 [Apis mellifera]
ame-miR-11-3p	rna12667	gene5477	LOC725707	centrosomal protein of 135 kDa isoform X1 [Apis mellifera]
ame-miR-124-3p	rna12678	gene5482	LOC725761	uncharacterized abhydrolase domain-containing protein DDB_G0269086 [Apis mellifera]
ame-miR-92c-3p	rna12736	gene5502	LOC100577020	NA
ame-miR-92b-3p	rna12744	gene5507	LOC113218818	uncharacterized protein LOC113218818 [Apis mellifera]
ame-miR-993-3p	rna12776	gene5521	LOC724442	uncharacterized protein LOC724442 isoform X1 [Apis mellifera]
ame-miR-31a-5p	rna12797	gene5537	Eif4g	eukaryotic translation initiation factor 4 gamma [Apis mellifera]
ame-miR-276-3p	rna1283	gene575	LOC412114	ubiquitin carboxyl-terminal hydrolase 35 [Apis mellifera]
ame-miR-11-3p	rna12831	gene5555	LOC724861	transcription factor Maf isoform X1 [Apis mellifera]
ame-miR-3477-5p	rna1285	gene577	LOC409078	uncharacterized protein LOC409078 isoform X1 [Apis mellifera]
ame-miR-11-3p	rna12916	gene5599	LOC551617	uncharacterized protein LOC551617 [Apis mellifera]
ame-miR-124-3p	rna12921	gene5600	LOC413472	Innexin shaking-B [Apis cerana cerana]
ame-miR-281-3p	rna12951	gene5613	LOC409271	mediator of RNA polymerase II transcription subunit 12 isoform X1 [Apis mellifera]
ame-miR-92c-3p	rna12964	gene5621	GlnS	glutamine synthetase [Apis mellifera]
ame-miR-3785-3p	rna1297	gene580	LOC107963982	PREDICTED: protein tweety-like [Apis dorsata]
ame-miR-279c-3p	rna12982	gene5631	LOC552604	SLIT-ROBO Rho GTPase-activating protein 1 isoform X1 [Apis mellifera]
ame-miR-11-3p	rna13006	gene5639	LOC409986	peroxisomal multifunctional enzyme type 2 [Apis mellifera]
ame-miR-6044-5p	rna13071	gene5673	LOC413721	uncharacterized protein LOC413721 isoform X1 [Apis mellifera]
ame-miR-11-3p	rna13090	gene5678	LOC411814	osmotic avoidance abnormal protein 3 isoform X1 [Apis mellifera]
ame-miR-11-3p	rna13097	gene5681	LOC100578523	protein glass [Apis mellifera]
ame-miR-279c-3p	rna13112	gene5685	LOC413699	ubiquitin thioesterase trabid [Apis mellifera]
ame-miR-3049-5p	rna13123	gene5692	LOC726656	calcium-independent phospholipase A2-gamma isoform X1 [Apis mellifera]
ame-miR-11-3p	rna13131	gene5694	LOC412896	octopamine receptor beta-2R isoform X1 [Apis mellifera]
ame-miR-92c-3p	rna13177	gene5713	LOC726842	optomotor-blind protein isoform X1 [Apis mellifera]
ame-miR-3049-5p	rna13187	gene5716	LOC409277	acidic phospholipase A2 PA4 isoform X4 [Apis mellifera]
ame-miR-11-3p	rna13223	gene5735	LOC727249	calcium/calmodulin-dependent protein kinase type 1 isoform X1 [Apis mellifera]
ame-miR-31a-5p	rna13230	gene5739	LOC727230	eukaryotic translation initiation factor 4E transporter isoform X1 [Apis mellifera]
ame-miR-125-5p	rna13254	gene5749	LOC413246	carboxylesterase 5A [Apis mellifera]
ame-miR-3049-5p	rna13308	gene5766	LOC411586	GAS2-like protein pickled eggs isoform X1 [Apis mellifera]
ame-miR-3477-5p	rna13323	gene5775	LOC100577026	mitochondrial amidoxime-reducing component 1 isoform X1 [Apis mellifera]
ame-miR-932-5p	rna13327	gene5777	LOC411748	LOW QUALITY PROTEIN: protein kinase C-binding protein NELL1 [Apis mellifera]
ame-miR-11-3p	rna13341	gene5786	LOC413384	leucine-rich repeat-containing protein 24 [Apis mellifera]
ame-miR-3477-5p	rna13354	gene5792	LOC408952	oxysterol-binding protein 1 isoform X1 [Apis mellifera]
ame-miR-276-3p	rna13387	gene5805	LOC413637	F-box/SPRY domain-containing protein 1 isoform X3 [Apis mellifera]
ame-miR-932-5p	rna13391	gene5806	LOC413065	transmembrane protein 164 isoform X1 [Apis mellifera]
ame-miR-279c-3p	rna13395	gene5807	LOC408942	receptor expression-enhancing protein 2 isoform X4 [Apis mellifera]
ame-miR-11-3p	rna1341	gene591	LOC413468	potential E3 ubiquitin-protein ligase ariadne-1 [Apis mellifera]
ame-miR-125-5p	rna13411	gene5813	LOC411227	tyrosine-protein phosphatase non-receptor type 9 [Apis mellifera]
ame-miR-124-3p	rna13434	gene5824	LOC413167	Melanotransferrin [Apis cerana cerana]
ame-miR-3477-5p	rna13446	gene5834	LOC100578236	RNA-binding protein Musashi homolog 2 [Apis mellifera]
ame-miR-11-3p	rna13462	gene5843	LOC413098	glucose dehydrogenase [FAD, quinone] [Apis mellifera]
ame-miR-932-5p	rna13473	gene5848	LOC100577507	PREDICTED: uncharacterized protein LOC102681126 isoform X1 [Apis dorsata]
ame-miR-993-3p	rna13494	gene5862	LOC724862	nuclear envelope integral membrane protein 1 isoform X1 [Apis mellifera]
ame-miR-3477-5p	rna13497	gene5863	LOC551130	protein tincar isoform X1 [Apis mellifera]
ame-miR-276-3p	rna1350	gene593	LOC409606	uncharacterized protein LOC409606 isoform X1 [Apis mellifera]
ame-miR-184-3p	rna13506	gene5865	LOC100577986	probable sodium/potassium/calcium exchanger CG1090 [Apis mellifera]
ame-miR-3477-5p	rna13515	gene5871	LOC725131	microtubule-associated protein futsch [Apis mellifera]
ame-miR-993-3p	rna13525	gene5879	LOC725260	uncharacterized protein LOC725260 [Apis mellifera]
ame-miR-92b-3p	rna13529	gene5881	LOC411986	uncharacterized protein LOC411986 isoform X1 [Apis mellifera]
ame-miR-932-5p	rna1355	gene595	LOC409608	peroxidasin [Apis mellifera]
ame-miR-993-3p	rna13564	gene5892	LOC100578126	zinc finger and BTB domain-containing protein 24-like isoform X2 [Apis mellifera]
ame-miR-92b-3p	rna13571	gene5894	LOC726664	alpha-tubulin N-acetyltransferase isoform X1 [Apis mellifera]
ame-miR-3477-5p	rna13581	gene5899	LOC412394	alpha-L-fucosidase isoform X1 [Apis mellifera]
ame-miR-932-5p	rna13585	gene5901	LOC726786	proton-coupled amino acid transporter 1 isoform X1 [Apis mellifera]
ame-miR-6044-5p	rna13614	gene5911	LOC412552	PREDICTED: CCR4-NOT transcription complex subunit 6-like [Apis dorsata]
ame-miR-92b-3p	rna13636	gene5922	LOC409386	ubiquitin-conjugating enzyme E2 N isoform X2 [Pseudomyrmex gracilis]
ame-miR-3477-5p	rna1365	gene603	LOC409701	zwei Ig domain protein zig-8 isoform X1 [Apis mellifera]
ame-miR-124-3p	rna1368	gene605	LOC412813	zwei Ig domain protein zig-8 isoform X1 [Apis mellifera]
ame-miR-276-3p	rna13683	gene5937	LOC100576606	MATH and LRR domain-containing protein PFE0570w isoform X1 [Apis mellifera]
ame-miR-11-3p	rna13688	gene5939	LOC413280	acidic leucine-rich nuclear phosphoprotein 32 family member A isoform X2 [Apis mellifera]
ame-miR-124-3p	rna13690	gene5940	LOC409851	PREDICTED: amphiphysin isoform X1 [Apis florea]
ame-miR-932-5p	rna13703	gene5943	LOC411599	uridine phosphorylase 1 isoform X1 [Apis mellifera]
ame-miR-31a-5p	rna13708	gene5947	LOC100576528	uncharacterized protein LOC100576528 isoform X1 [Apis mellifera]
ame-miR-31a-5p	rna13718	gene5951	LOC409389	Ubiquitin carboxyl-terminal hydrolase [Apis cerana cerana]
ame-miR-11-3p	rna13721	gene5954	LOC409212	cadherin-87A [Apis mellifera]
ame-miR-92b-3p	rna13738	gene5963	LOC408935	High-affinity choline transporter 1 [Eufriesea mexicana]
ame-miR-11-3p	rna13741	gene5966	LOC725064	vesicular acetylcholine transporter [Apis mellifera]
ame-miR-184-3p	rna13744	gene5969	LOC412799	moesin/ezrin/radixin homolog 1 isoform X1 [Apis mellifera]
ame-miR-281-3p	rna13751	gene5972	LOC725594	PDZ and LIM domain protein Zasp isoform X5 [Apis mellifera]
ame-miR-279c-3p	rna13797	gene5995	LOC551259	titin isoform X10 [Apis mellifera]
ame-miR-993-3p	rna13830	gene5999	TyHyd	tyrosine hydroxylase [Apis mellifera]
ame-miR-11-3p	rna1387	gene608	LOC102654114	protamine-like protein [Apis mellifera]
ame-miR-92b-3p	rna13878	gene6012	LOC409933	glucose transporter type 1 isoform X10 [Apis mellifera]
ame-miR-3049-5p	rna1389	gene610	LOC725189	protein bric-a-brac 2 isoform X1 [Apis mellifera]
ame-miR-276-3p	rna13896	gene6017	LOC411219	DEP domain-containing protein DDB_G0279099 isoform X1 [Apis mellifera]
ame-miR-92b-3p	rna13908	gene6024	LOC725329	UPF0489 protein C5orf22 homolog isoform X1 [Apis mellifera]
ame-miR-11-3p	rna13938	gene6042	LOC725668	phospholipase B1, membrane-associated-like [Apis mellifera]
ame-miR-11-3p	rna13998	gene6073	LOC100576293	zinc finger protein 182 [Apis mellifera]
ame-miR-276-3p	rna14021	gene6084	LOC410119	mitogen-activated protein kinase kinase kinase 12 isoform X1 [Apis mellifera]
ame-miR-3477-5p	rna1403	gene614	LOC102656618	uncharacterized protein LOC102656618 [Apis mellifera]
ame-miR-11-3p	rna14032	gene6087	LOC408923	transcription initiation factor TFIID subunit 4 isoform X1 [Apis mellifera]
ame-miR-124-3p	rna14036	gene6088	LOC411214	BTB/POZ domain-containing protein kctd15-like isoform X1 [Apis mellifera]
ame-miR-279c-3p	rna14042	gene6090	LOC408922	discoidin domain-containing receptor 2 isoform X1 [Apis mellifera]
ame-miR-3477-5p	rna14051	gene6094	LOC411201	discoidin domain-containing receptor 2 isoform X1 [Apis mellifera]
ame-miR-125-5p	rna14088	gene6108	LOC552617	cyclin-dependent kinase 14 isoform X1 [Apis mellifera]
ame-miR-6044-5p	rna14115	gene6117	LOC411534	circadian locomoter output cycles protein kaput isoform X1 [Apis mellifera]
ame-miR-31a-5p	rna1412	gene620	LOC725576	protein GPR107 isoform X1 [Apis mellifera]
ame-miR-3785-3p	rna14129	gene6124	LOC552026	F-actin-uncapping protein LRRC16A isoform X1 [Apis mellifera]
ame-miR-184-3p	rna14149	gene6134	LOC552061	rho-associated protein kinase 2 isoform X1 [Apis mellifera]
ame-miR-993-3p	rna14168	gene6139	LOC100578834	zinc finger protein 616 [Apis mellifera]
ame-miR-3785-3p	rna14172	gene6143	Arp1	actin related protein 1 [Apis mellifera]
ame-miR-125-5p	rna1418	gene622	LOC552761	probable G-protein coupled receptor B0563.6 isoform X1 [Apis mellifera]
ame-miR-3477-5p	rna14182	gene6148	LOC552505	monocarboxylate transporter 9 [Apis mellifera]
ame-miR-31a-5p	rna1420	gene624	LOC551385	PREDICTED: frequenin-1 [Apis florea]
ame-miR-3477-5p	rna14203	gene6161	LOC725330	DNA polymerase delta small subunit [Apis mellifera]
ame-miR-124-3p	rna14236	gene6171	LOC100576948	GTP-binding protein RAD-like [Apis mellifera]
ame-miR-281-3p	rna14238	gene6173	LOC408914	BAI1-associated protein 3 isoform X1 [Apis mellifera]
ame-miR-92b-3p	rna14266	gene6185	LOC412817	importin-4 [Apis mellifera]
ame-miR-11-3p	rna14276	gene6189	LOC551337	ADP,ATP carrier protein isoform X4 [Apis mellifera]
ame-miR-279c-3p	rna14299	gene6204	LOC411908	protein ABHD16A [Apis mellifera]
ame-miR-3477-5p	rna14316	gene6211	LOC100577498	actin cytoskeleton-regulatory complex protein PAN1 isoform X4 [Apis mellifera]
ame-miR-125-5p	rna14317	gene6212	LOC408910	PREDICTED: protein SCAI isoform X2 [Eufriesea mexicana]
ame-miR-3785-3p	rna14324	gene6216	LOC551804	DNA-binding protein D-ETS-3 [Bombus terrestris]
ame-miR-279c-3p	rna14348	gene6223	LOC408906	multiple C2 and transmembrane domain-containing protein isoform X1 [Apis mellifera]
ame-miR-31a-5p	rna14366	gene6229	LOC552150	uncharacterized protein LOC552150 [Apis mellifera]
ame-miR-932-5p	rna14385	gene6242	LOC113218907	uncharacterized protein LOC113218907 [Apis mellifera]
ame-miR-3477-5p	rna14387	gene6244	LOC725408	TSC22 domain family protein 1 isoform X1 [Apis mellifera]
ame-miR-184-3p	rna14398	gene6250	LOC408898	uncharacterized protein LOC408898 isoform X1 [Apis mellifera]
ame-miR-124-3p	rna14401	gene6251	LOC408897	uncharacterized protein LOC408897 isoform X1 [Apis mellifera]
ame-miR-3049-5p	rna14420	gene6259	LOC726915	leucine-rich repeat and death domain-containing protein 1 [Apis mellifera]
ame-miR-3477-5p	rna14421	gene6260	LOC411905	protein O-GlcNAcase isoform X1 [Apis mellifera]
ame-miR-11-3p	rna14424	gene6261	Amih	hyperpolarization-activated ion channel isoform X10 [Apis mellifera]
ame-miR-276-3p	rna1444	gene638	LOC102654510	uncharacterized protein LOC102654510 [Apis mellifera]
ame-miR-276-3p	rna14455	gene6272	LOC409692	disintegrin and metalloproteinase domain-containing protein 10 isoform X1 [Apis mellifera]
ame-miR-124-3p	rna14502	gene6286	nanos	PREDICTED: nanos homolog 3-like isoform X1 [Apis dorsata]
ame-miR-276-3p	rna14505	gene6287	LOC551432	uncharacterized protein LOC551432 isoform X1 [Apis mellifera]
ame-miR-31a-5p	rna14519	gene6290	LOC100576754	uncharacterized protein LOC100576754 isoform X1 [Apis mellifera]
ame-miR-276-3p	rna14531	gene6293	LOC100576381	probable basic-leucine zipper transcription factor Q isoform X1 [Apis mellifera]
ame-miR-11-3p	rna14548	gene6301	LOC409169	mRNA export factor [Apis cerana cerana]
ame-miR-3477-5p	rna14549	gene6302	LOC411961	E3 ubiquitin-protein ligase HUWE1 isoform X1 [Apis mellifera]
ame-miR-3477-5p	rna14600	gene6323	LOC411693	Kv channel-interacting protein 1 [Apis mellifera]
ame-miR-279c-3p	rna1462	gene648	LOC724329	dnaJ homolog subfamily C member 24 [Apis mellifera]
ame-miR-11-3p	rna14633	gene6337	LOC552263	ubiquitin thioesterase OTU1 [Apis mellifera]
ame-miR-184-3p	rna14634	gene6338	LOC413919	protein Lilipod [Apis mellifera]
ame-miR-3785-3p	rna14640	gene6344	LOC409493	zinc finger protein 569 [Apis mellifera]
ame-miR-3477-5p	rna14646	gene6346	LOC412391	transient receptor potential cation channel trpm isoform X1 [Apis mellifera]
ame-miR-124-3p	rna1467	gene651	LOC551790	arf-GAP with dual PH domain-containing protein 1 isoform X1 [Apis mellifera]
ame-miR-3477-5p	rna14701	gene6368	LOC552550	brain tumor protein-like [Apis mellifera]
ame-miR-276-3p	rna14724	gene6383	LOC410169	twinfilin isoform X1 [Apis mellifera]
ame-miR-993-3p	rna14742	gene6391	LOC409195	MIP18 family protein galla-1 [Apis mellifera]
ame-miR-31a-5p	rna14778	gene6411	LOC409150	probable enoyl-CoA hydratase, mitochondrial [Apis mellifera]
ame-miR-993-3p	rna14784	gene6415	LOC409166	E3 ubiquitin-protein ligase TRIM23 [Apis mellifera]
ame-miR-92c-3p	rna14803	gene6420	LOC409836	rho GTPase-activating protein 100F isoform X10 [Apis mellifera]
ame-miR-3049-5p	rna14817	gene6425	LOC413253	ubiquitin-conjugating enzyme E2 J2 [Apis mellifera]
ame-miR-276-3p	rna14829	gene6432	LOC413275	cytoplasmic phosphatidylinositol transfer protein 1 [Apis mellifera]
ame-miR-276-3p	rna14834	gene6436	LOC113218569	sodium-coupled monocarboxylate transporter 1-like [Apis mellifera]
ame-miR-92c-3p	rna14851	gene6441	LOC552631	transmembrane protein 26 [Apis mellifera]
ame-miR-31a-5p	rna14852	gene6442	LOC725020	uncharacterized protein LOC725020 [Apis mellifera]
ame-miR-11-3p	rna14853	gene6443	LOC724932	xyloside xylosyltransferase 1 [Apis mellifera]
ame-miR-92c-3p	rna14892	gene6460	LOC552358	low-density lipoprotein receptor-related protein 2 isoform X1 [Apis mellifera]
ame-miR-279c-3p	rna14896	gene6462	LOC412115	autophagy-related protein 9A [Apis mellifera]
ame-miR-279c-3p	rna14918	gene6470	LOC408957	uncharacterized protein LOC408957 isoform X1 [Apis mellifera]
ame-miR-3477-5p	rna14964	gene6489	LOC725331	protein hairy isoform X1 [Apis mellifera]
ame-miR-3785-3p	rna14981	gene6494	LOC408958	nucleolar protein 4-like isoform X1 [Apis mellifera]
ame-miR-276-3p	rna15051	gene6524	LOC100576096	myosin heavy chain, non-muscle isoform X1 [Apis mellifera]
ame-miR-276-3p	rna15053	gene6525	LOC413184	YJU2 splicing factor homolog [Apis mellifera]
ame-miR-279c-3p	rna15079	gene6537	LOC552177	uncharacterized protein LOC552177 isoform X1 [Apis mellifera]
ame-miR-932-5p	rna15111	gene6551	LOC411629	zinc finger protein DPF3 isoform X2 [Apis mellifera]
ame-miR-3785-3p	rna15128	gene6559	CPR6	cuticular protein 6 precursor [Apis mellifera]
ame-miR-124-3p	rna15138	gene6564	LOC100576912	cyclic AMP response element-binding protein A [Apis mellifera]
ame-miR-3477-5p	rna15146	gene6570	LOC409631	transient-receptor-potential-like protein [Apis mellifera]
ame-miR-11-3p	rna15151	gene6574	LOC100577028	insulin-like growth factor I isoform X2 [Apis mellifera]
ame-miR-11-3p	rna15160	gene6581	LOC100576471	uncharacterized protein LOC100576471 [Apis mellifera]
ame-miR-11-3p	rna15201	gene6593	LOC411250	PREDICTED: probable ATP-dependent RNA helicase DDX17-like isoform X1 [Apis dorsata]
ame-miR-3049-5p	rna15217	gene6599	LOC408961	apolipophorins [Apis mellifera]
ame-miR-281-3p	rna15223	gene6602	LOC411253	uncharacterized protein LOC411253 isoform X1 [Apis mellifera]
ame-miR-932-5p	rna15233	gene6608	LOC725803	protein artichoke isoform X1 [Apis mellifera]
ame-miR-279c-3p	rna15247	gene6614	LOC411260	ras-related protein Rab-27A [Apis mellifera]
ame-miR-92b-3p	rna15256	gene6620	LOC411262	leucine-zipper-like transcriptional regulator 1 [Apis mellifera]
ame-miR-11-3p	rna15271	gene6624	LOC411264	aryl hydrocarbon receptor protein 1 isoform X1 [Apis mellifera]
ame-miR-124-3p	rna15288	gene6632	LOC724864	potassium channel subfamily K member 18 isoform X1 [Apis mellifera]
ame-miR-276-3p	rna15289	gene6633	LOC409771	potassium channel subfamily K member 18 isoform X2 [Apis mellifera]
ame-miR-11-3p	rna15366	gene6664	LOC725312	hypothetical protein DMN91_011690 [Ooceraea biroi]
ame-miR-3477-5p	rna15407	gene6686	LOC725679	sex-lethal homolog isoform X1 [Apis mellifera]
ame-miR-31a-5p	rna15422	gene6692	LOC411391	thioredoxin-related transmembrane protein 2 homolog [Apis mellifera]
ame-miR-3785-3p	rna15426	gene6695	LOC725901	GTP-binding protein Di-Ras2 isoform X1 [Apis mellifera]
ame-miR-279c-3p	rna15434	gene6700	LOC725999	PREDICTED: uncharacterized protein LOC100864194 isoform X3 [Apis florea]
ame-miR-92b-3p	rna15449	gene6707	LOC412838	alpha-mannosidase 2 isoform X1 [Apis mellifera]
ame-miR-276-3p	rna15478	gene6724	LOC726339	protein ELYS isoform X1 [Apis mellifera]
ame-miR-276-3p	rna15484	gene6727	LOC409722	basement membrane-specific heparan sulfate proteoglycan core protein isoform X10 [Apis mellifera]
ame-miR-92b-3p	rna15542	gene6744	LOC113218943	uncharacterized protein LOC113218943 [Apis mellifera]
ame-miR-276-3p	rna15553	gene6748	LOC413462	cyclin-G-associated kinase [Apis mellifera]
ame-miR-124-3p	rna15578	gene6766	LOC409243	A-kinase anchor protein 9 isoform X4 [Apis mellifera]
ame-miR-6044-5p	rna15594	gene6769	AChE-2	acetylcholinesterase 2 [Apis mellifera]
ame-miR-3785-3p	rna15596	gene6771	LOC408967	calcium-binding mitochondrial carrier protein Aralar1 isoform X1 [Apis mellifera]
ame-miR-124-3p	rna15639	gene6781	LOC411269	solute carrier family 35 member E1 homolog [Apis mellifera]
ame-miR-11-3p	rna15663	gene6791	LOC552431	uncharacterized protein LOC552431 isoform X1 [Apis mellifera]
ame-miR-932-5p	rna15669	gene6797	LOC409367	calcyphosin-like protein [Apis mellifera]
ame-miR-124-3p	rna15704	gene6809	LOC412079	uncharacterized protein LOC412079 [Apis mellifera]
ame-miR-3049-5p	rna15751	gene6826	LOC100577332	GATA-binding factor C isoform X1 [Apis mellifera]
ame-miR-6040-3p	rna15780	gene6841	LOC100577280	uncharacterized protein LOC100577280 [Apis mellifera]
ame-miR-932-5p	rna15786	gene6844	LOC408970	flocculation protein FLO11 isoform X1 [Apis mellifera]
ame-miR-124-3p	rna15792	gene6848	LOC411277	uncharacterized protein LOC411277 isoform X10 [Apis mellifera]
ame-miR-31a-5p	rna1580	gene693	LOC725848	uncharacterized protein LOC725848 [Apis mellifera]
ame-miR-92c-3p	rna15821	gene6851	LOC102656248	uncharacterized protein LOC102656248 [Apis mellifera]
ame-miR-276-3p	rna15910	gene6884	LOC552049	protein DDI1 homolog 2 isoform X1 [Apis mellifera]
ame-miR-276-3p	rna15912	gene6885	LOC100576215	pancreas transcription factor 1 subunit alpha isoform X2 [Apis mellifera]
ame-miR-125-5p	rna15915	gene6886	LOC726587	protein AF-10 isoform X1 [Apis mellifera]
ame-miR-124-3p	rna15922	gene6890	LOC552215	uncharacterized protein LOC552215 [Apis mellifera]
ame-miR-279c-3p	rna15928	gene6894	LOC726514	adenylate cyclase type 6 isoform X1 [Apis mellifera]
ame-miR-6040-3p	rna15955	gene6906	LOC552432	Transmembrane84C [Apis cerana cerana]
ame-miR-6040-3p	rna1596	gene695	LOC726014	F-box only protein 33 [Apis mellifera]
ame-miR-124-3p	rna15968	gene6909	LOC100578253	Golgi integral membrane protein 4 isoform X1 [Apis mellifera]
ame-miR-6040-3p	rna1599	gene698	LOC726060	basigin [Apis mellifera]
ame-miR-932-5p	rna16000	gene6924	LOC411459	sterol regulatory element-binding protein cleavage-activating protein isoform X1 [Apis mellifera]
ame-miR-3785-3p	rna16016	gene6930	LOC412655	uncharacterized protein LOC412655 [Apis mellifera]
ame-miR-276-3p	rna16017	gene6931	LOC409245	beta-1,4-glucuronyltransferase 1 [Apis mellifera]
ame-miR-3477-5p	rna16020	gene6933	LOC412612	PREDICTED: carbohydrate sulfotransferase 4-like isoform X1 [Apis cerana]
ame-miR-11-3p	rna16024	gene6935	LOC552498	DNA repair protein complementing XP-C cells homolog [Apis mellifera]
ame-miR-31a-5p	rna16032	gene6940	LOC552560	PREDICTED: protein phosphatase 1 regulatory subunit 14C [Apis cerana]
ame-miR-276-3p	rna1605	gene700	LOC410724	protein prickle isoform X1 [Apis mellifera]
ame-miR-11-3p	rna16052	gene6951	Ecr	ecdysone receptor isoform B1 [Apis mellifera]
ame-miR-3477-5p	rna16069	gene6959	LOC725263	tumor protein p53-inducible nuclear protein 2 isoform X1 [Apis mellifera]
ame-miR-3477-5p	rna16077	gene6963	LOC725186	Chromatin modification-related protein MEAF6 [Apis cerana cerana]
ame-miR-31a-5p	rna16080	gene6965	LOC552709	polypyrimidine tract-binding protein 1 isoform X2 [Apis mellifera]
ame-miR-11-3p	rna161	gene69	LOC100576700	class A basic helix-loop-helix protein 15 [Bombus terrestris]
ame-miR-11-3p	rna16100	gene6970	LOC552685	pupal cuticle protein [Apis mellifera]
ame-miR-31a-5p	rna16105	gene6974	LOC102655072	microtubule-associated protein futsch-like isoform X1 [Apis mellifera]
ame-miR-11-3p	rna16115	gene6977	LOC100576795	uncharacterized protein YJR142W [Apis mellifera]
ame-miR-932-5p	rna16118	gene6979	LOC100577283	uncharacterized protein LOC100577283 isoform X1 [Apis mellifera]
ame-miR-932-5p	rna16145	gene6990	LOC724979	forkhead box protein A2-A-like [Apis mellifera]
ame-miR-3785-3p	rna1616	gene703	LOC100578133	uncharacterized protein LOC100578184 isoform X1 [Apis mellifera]
ame-miR-932-5p	rna16239	gene7034	LOC552794	mediator of RNA polymerase II transcription subunit 14 isoform X1 [Apis mellifera]
ame-miR-11-3p	rna16273	gene7051	LOC413215	lachesin [Apis mellifera]
ame-miR-276-3p	rna1628	gene708	LOC408591	PX domain-containing protein kinase-like protein isoform X1 [Apis mellifera]
ame-miR-276-3p	rna1630	gene709	LOC408590	PREDICTED: RING finger and CHY zinc finger domain-containing protein 1 isoform X1 [Megachile rotundata]
ame-miR-932-5p	rna16313	gene7069	LOC412161	broad-complex core protein isoforms 1/2/3/4/5 isoform X1 [Apis mellifera]
ame-miR-11-3p	rna16346	gene7085	LOC724439	uncharacterized protein LOC724439 [Apis mellifera]
ame-miR-92b-3p	rna16362	gene7093	LOC413197	G protein-coupled receptor kinase 1 isoform X1 [Apis mellifera]
ame-miR-3049-5p	rna16385	gene7102	LOC412254	BUB3-interacting and GLEBS motif-containing protein ZNF207 isoform X2 [Apis mellifera]
ame-miR-932-5p	rna16430	gene7108	LOC413263	putative inorganic phosphate cotransporter isoform X1 [Apis mellifera]
ame-miR-932-5p	rna16448	gene7117	LOC725485	regulator of G-protein signaling 11 isoform X10 [Apis mellifera]
ame-miR-6044-5p	rna1648	gene715	LOC552374	PREDICTED: protein Wnt-1-like isoform X2 [Apis florea]
ame-miR-11-3p	rna16517	gene7138	LOC100576085	ras-related protein Rab-8A isoform X1 [Bombus terrestris]
ame-miR-3477-5p	rna16545	gene7157	Rep	Rab escort protein [Apis mellifera]
ame-miR-11-3p	rna16567	gene7167	LOC100576369	ets DNA-binding protein pokkuri isoform X1 [Apis mellifera]
ame-miR-31a-5p	rna16579	gene7171	LOC727153	fructose-1,6-bisphosphatase 1 isoform X1 [Apis mellifera]
ame-miR-92b-3p	rna16598	gene7179	LOC551554	Ras-related protein Rac1, partial [Cyphomyrmex costatus]
ame-miR-92b-3p	rna16608	gene7186	LOC412510	uncharacterized protein LOC412510 [Apis mellifera]
ame-miR-281-3p	rna16664	gene7215	LOC412688	ribosome biogenesis protein NOP53 [Apis mellifera]
ame-miR-31a-5p	rna16667	gene7218	LOC413382	SAM and SH3 domain-containing protein 1 isoform X1 [Apis mellifera]
ame-miR-31a-5p	rna16677	gene7223	LOC413994	calcium-activated potassium channel slowpoke isoform X11 [Apis mellifera]
ame-miR-279c-3p	rna16753	gene7238	LOC552027	heterogeneous nuclear ribonucleoprotein A1, A2/B1 homolog isoform X1 [Apis mellifera]
ame-miR-11-3p	rna16767	gene7247	LOC413274	PREDICTED: soluble guanylate cyclase 89Db-like isoform X1 [Apis dorsata]
ame-miR-184-3p	rna16786	gene7256	LOC413256	uncharacterized protein LOC413256 [Apis mellifera]
ame-miR-281-3p	rna16813	gene7264	LOC725264	uncharacterized protein LOC725264 isoform X1 [Apis mellifera]
ame-miR-11-3p	rna16818	gene7267	LOC411345	neurotrimin isoform X1 [Apis mellifera]
ame-miR-6040-3p	rna16832	gene7271	LOC411344	fasciclin-1 isoform X1 [Apis mellifera]
ame-miR-993-3p	rna16839	gene7272	LOC100577998	origin recognition complex subunit 3 isoform X1 [Apis mellifera]
ame-miR-279c-3p	rna16855	gene7277	LOC409024	tropomodulin isoform X1 [Apis mellifera]
ame-miR-279c-3p	rna16888	gene7286	LOC102655639	uncharacterized protein LOC102655639 isoform X1 [Apis mellifera]
ame-miR-11-3p	rna16903	gene7295	LOC411476	la-related protein 4 isoform X1 [Apis mellifera]
ame-miR-124-3p	rna16909	gene7296	LOC102654691	PREDICTED: protein translation factor SUI1 homolog [Polistes canadensis]
ame-miR-993-3p	rna16932	gene7312	LOC412091	A disintegrin and metalloproteinase with thrombospondin motifs 9 isoform X1 [Apis mellifera]
ame-miR-281-3p	rna16945	gene7316	LOC552401	protein cueball [Apis mellifera]
ame-miR-932-5p	rna16946	gene7317	LOC552414	protein disabled isoform X1 [Apis mellifera]
ame-miR-92b-3p	rna16950	gene7318	LOC724315	forkhead box protein D3 [Apis mellifera]
ame-miR-31a-5p	rna16967	gene7327	LOC100576640	uncharacterized protein LOC100576640 isoform X1 [Apis mellifera]
ame-miR-3049-5p	rna16975	gene7330	LOC409515	long-chain-fatty-acid--CoA ligase 4 isoform X1 [Apis mellifera]
ame-miR-3477-5p	rna16984	gene7332	Para	sodium channel protein paralytic [Apis mellifera]
ame-miR-3785-3p	rna1699	gene741	LOC726944	ATP-binding cassette sub-family G member 4 isoform X1 [Apis mellifera]
ame-miR-3477-5p	rna17037	gene7342	LOC726137	male-specific lethal 3 homolog isoform X1 [Apis mellifera]
ame-miR-281-3p	rna17042	gene7345	LOC726029	probable RNA-binding protein 18 isoform X1 [Apis mellifera]
ame-miR-993-3p	rna17052	gene7350	LOC411879	PREDICTED: WD repeat-containing protein 82-like [Apis dorsata]
ame-miR-92c-3p	rna17069	gene7363	LOC725076	Protein bicaudal D [Apis cerana cerana]
ame-miR-3477-5p	rna17081	gene7369	LOC411371	microtubule-associated protein RP/EB family member 1 isoform X1 [Apis mellifera]
ame-miR-276-3p	rna17084	gene7370	LOC100576271	dentin sialophosphoprotein isoform X5 [Apis mellifera]
ame-miR-3477-5p	rna17096	gene7372	LOC725671	homeobox protein Nkx-2.8 isoform X1 [Apis mellifera]
ame-miR-993-3p	rna17102	gene7375	LOC409804	serine/threonine-protein phosphatase PP1-beta catalytic subunit isoform X1 [Apis mellifera]
ame-miR-276-3p	rna17131	gene7394	LOC412763	cardiomyopathy-associated protein 5 isoform X1 [Apis mellifera]
ame-miR-125-5p	rna17138	gene7396	LOC412762	heparan-sulfate 6-O-sulfotransferase 1-B [Apis mellifera]
ame-miR-276-3p	rna17153	gene7405	Usp	ultraspiracle [Apis mellifera]
ame-miR-276-3p	rna17173	gene7413	LOC724357	uncharacterized protein LOC724357 [Apis mellifera]
ame-miR-92b-3p	rna17174	gene7414	LOC100577561	uncharacterized protein LOC100577561 [Apis mellifera]
ame-miR-279c-3p	rna17188	gene7422	LOC102655244	histone-lysine N-methyltransferase NSD2 isoform X1 [Apis mellifera]
ame-miR-11-3p	rna17205	gene7429	LOC552341	N-alpha-acetyltransferase 30 [Apis mellifera]
ame-miR-125-5p	rna17229	gene7442	LOC724895	metastasis-associated protein MTA3 isoform X1 [Apis mellifera]
ame-miR-276-3p	rna17231	gene7443	LOC552340	glypican-4 isoform X1 [Apis mellifera]
ame-miR-279c-3p	rna17237	gene7446	LOC409085	guanine nucleotide exchange factor for Rab-3A [Apis mellifera]
ame-miR-932-5p	rna1726	gene752	LOC100578820	Hemicentin-1 [Apis cerana cerana]
ame-miR-92b-3p	rna17267	gene7461	LOC100579026	uncharacterized protein LOC100579026 [Apis mellifera]
ame-miR-932-5p	rna17278	gene7465	LOC552345	gamma-1-syntrophin isoform X1 [Apis mellifera]
ame-miR-3049-5p	rna17319	gene7487	nAChRa2	nicotinic acetylcholine receptor alpha2 subunit precursor [Apis mellifera]
ame-miR-276-3p	rna17322	gene7488	nAChRa1	nicotinic acetylcholine receptor alpha1 subunit [Apis mellifera]
ame-miR-31a-5p	rna17324	gene7489	LOC100578091	uncharacterized protein LOC100578091 [Apis mellifera]
ame-miR-184-3p	rna17327	gene7491	LOC100576702	uncharacterized protein LOC100576702 [Apis mellifera]
ame-miR-184-3p	rna17335	gene7495	LOC100576935	PREDICTED: uncharacterized protein LOC107993026 [Apis cerana]
ame-miR-932-5p	rna17336	gene7496	LOC726382	uncharacterized protein LOC726382 [Apis mellifera]
ame-miR-3785-3p	rna17348	gene7504	LOC413917	alpha-1,2-mannosyltransferase ALG9 [Apis mellifera]
ame-miR-3785-3p	rna17365	gene7514	LOC107964950	PREDICTED: splicing factor 3B subunit 6-like protein [Apis cerana]
ame-miR-281-3p	rna1737	gene756	LOC552473	USP6 N-terminal-like protein isoform X1 [Apis mellifera]
ame-miR-92c-3p	rna17387	gene7532	LOC100577667	WAS/WASL-interacting protein family member 3 [Apis mellifera]
ame-miR-184-3p	rna17401	gene7539	LOC551265	PREDICTED: LIX1-like protein isoform X1 [Apis cerana]
ame-miR-11-3p	rna17403	gene7540	LOC411327	G1/S-specific cyclin-E1 [Apis mellifera]
ame-miR-993-3p	rna17418	gene7549	LOC409007	heterogeneous nuclear ribonucleoprotein K isoform X1 [Apis mellifera]
ame-miR-92b-3p	rna17432	gene7554	5-HT2alpha	serotonin receptor isoform X1 [Apis mellifera]
ame-miR-31a-5p	rna17438	gene7555	LOC409006	arrestin red cell isoform X2 [Apis mellifera]
ame-miR-11-3p	rna17444	gene7557	LOC409004	ras-related protein Rab6 isoform X1 [Bombus impatiens]
ame-miR-125-5p	rna17446	gene7558	NLG-3	neuroligin 3 isoform X1 [Apis mellifera]
ame-miR-31a-5p	rna17449	gene7560	LOC724358	uncharacterized protein LOC724358 isoform X1 [Apis mellifera]
ame-miR-932-5p	rna17466	gene7568	LOC100578860	zinc finger protein 512B-like [Apis mellifera]
ame-miR-125-5p	rna17470	gene7572	LOC100642173	uncharacterized protein LOC100642173 precursor [Apis mellifera]
ame-miR-184-3p	rna17471	gene7573	LOC100578664	organic solute transporter alpha-like protein [Apis mellifera]
ame-miR-932-5p	rna17493	gene7583	LOC113219014	uncharacterized protein LOC113219014 [Apis mellifera]
ame-miR-3477-5p	rna17501	gene7590	LOC113218543	Odorant receptor 49b [Apis cerana cerana]
ame-miR-3785-3p	rna17521	gene7601	LOC102655429	proline-rich protein 36-like [Apis mellifera]
ame-miR-279c-3p	rna17524	gene7604	LOC100576192	uncharacterized protein LOC100576192 isoform X1 [Apis mellifera]
ame-miR-92b-3p	rna17526	gene7605	LOC102655512	uncharacterized protein LOC102655512 [Apis mellifera]
ame-miR-3477-5p	rna17531	gene7609	LOC725903	zinc finger protein 512B [Apis mellifera]
ame-miR-279c-3p	rna17539	gene7616	LOC408996	1-phosphatidylinositol 4,5-bisphosphate phosphodiesterase [Apis mellifera]
ame-miR-932-5p	rna17551	gene7621	LOC726106	zwei Ig domain protein zig-8 isoform X1 [Apis mellifera]
ame-miR-184-3p	rna17562	gene7625	LOC724178	uncharacterized protein LOC724178 [Apis mellifera]
ame-miR-11-3p	rna17575	gene7632	LOC725336	longitudinals lacking protein, isoforms A/B/D/L isoform X12 [Apis mellifera]
ame-miR-3477-5p	rna17628	gene7640	Psq	pipsqueak [Apis mellifera]
ame-miR-92c-3p	rna17639	gene7648	LOC725634	uncharacterized protein LOC725634 isoform X1 [Apis mellifera]
ame-miR-932-5p	rna17642	gene7649	LOC409231	dipeptidase 1 isoform X1 [Apis mellifera]
ame-miR-276-3p	rna17649	gene7651	LOC411845	p21-activated protein kinase-interacting protein [Apis cerana cerana]
ame-miR-11-3p	rna17713	gene7668	LOC726215	uncharacterized protein LOC726215 [Apis mellifera]
ame-miR-124-3p	rna17718	gene7672	LOC726289	transcription factor AP-1 [Apis mellifera]
ame-miR-11-3p	rna17723	gene7676	LOC100576504	uncharacterized protein LOC100576504 isoform X1 [Apis mellifera]
ame-miR-184-3p	rna17731	gene7679	LOC552643	transmembrane protein adipocyte-associated 1 homolog isoform X1 [Apis mellifera]
ame-miR-124-3p	rna17739	gene7682	LOC411490	probable beta-hexosaminidase fdl isoform X1 [Apis mellifera]
ame-miR-11-3p	rna17783	gene7701	LOC409409	serine/threonine-protein kinase dyf-5 isoform X1 [Apis mellifera]
ame-miR-125-5p	rna17831	gene7722	LOC411297	insulin-like peptide receptor [Apis mellifera]
ame-miR-11-3p	rna17863	gene7742	LOC726991	kinesin light chain isoform X2 [Apis mellifera]
ame-miR-92b-3p	rna17871	gene7743	LOC727000	protein sprint isoform X11 [Apis mellifera]
ame-miR-31a-5p	rna17900	gene7752	LOC408976	glycogen synthase kinase-3 beta isoform X10 [Apis mellifera]
ame-miR-3477-5p	rna17924	gene7754	LOC724269	connectin [Apis mellifera]
ame-miR-92c-3p	rna17938	gene7758	LOC100578597	putative uncharacterized protein DDB_G0282133 isoform X1 [Apis mellifera]
ame-miR-92c-3p	rna18022	gene7793	LOC102655612	tRNA (guanine(37)-N1)-methyltransferase [Apis mellifera]
ame-miR-124-3p	rna18027	gene7796	LOC725224	LOW QUALITY PROTEIN: uncharacterized protein LOC725224 [Apis mellifera]
ame-miR-31a-5p	rna18052	gene7811	SsRbeta	signal sequence receptor beta [Apis mellifera]
ame-miR-124-3p	rna18062	gene7815	LOC410244	uncharacterized protein LOC410244 [Apis mellifera]
ame-miR-11-3p	rna18066	gene7819	LOC100576134	uncharacterized protein LOC100576134 isoform X1 [Apis mellifera]
ame-miR-184-3p	rna18092	gene7831	LOC100578783	uncharacterized protein LOC100578783 [Apis mellifera]
ame-miR-993-3p	rna18145	gene7845	LOC102656656	uncharacterized protein LOC102656656 [Apis mellifera]
ame-miR-279c-3p	rna18147	gene7846	LOC413510	SNF-related serine/threonine-protein kinase [Apis mellifera]
ame-miR-279c-3p	rna18164	gene7853	LOC408303	PREDICTED: protein lifeguard 1-like isoform X1 [Apis dorsata]
ame-miR-281-3p	rna18180	gene7861	LOC100578068	lateral signaling target protein 2 homolog [Apis mellifera]
ame-miR-3477-5p	rna18193	gene7867	LOC409920	ubiquitin-conjugating enzyme E2 variant 2 [Apis mellifera]
ame-miR-3477-5p	rna18196	gene7869	LOC410015	hypothetical protein APICC_07050 [Apis cerana cerana]
ame-miR-124-3p	rna18211	gene7875	LOC413270	kelch-like protein 10 [Apis mellifera]
ame-miR-932-5p	rna18212	gene7876	LOC725046	uncharacterized protein LOC725046 isoform X1 [Apis mellifera]
ame-miR-281-3p	rna18219	gene7877	LOC413271	galactosylgalactosylxylosylprotein 3-beta-glucuronosyltransferase I [Apis mellifera]
ame-miR-281-3p	rna18251	gene7894	LOC410006	uncharacterized protein LOC410006 isoform X1 [Apis mellifera]
ame-miR-92c-3p	rna1826	gene789	LOC409481	PREDICTED: ADP-ribosylation factor 1 [Papilio polytes]
ame-miR-932-5p	rna18260	gene7897	LOC409869	kinesin-like protein KIF13B isoform X5 [Bombus terrestris]
ame-miR-11-3p	rna18272	gene7901	LOC409670	protein tyrosine phosphatase type IVA 1 isoform X3 [Apis mellifera]
ame-miR-3049-5p	rna18318	gene7921	LOC410158	adenylyl cyclase-associated protein 1 isoform X1 [Apis mellifera]
ame-miR-3477-5p	rna18365	gene7940	LOC551864	transport and Golgi organization protein 11 [Apis mellifera]
ame-miR-92b-3p	rna18420	gene7969	LOC724872	uncharacterized protein LOC724872 isoform X1 [Apis mellifera]
ame-miR-31a-5p	rna18428	gene7973	5-HT2beta	serotonin receptor [Apis mellifera]
ame-miR-92b-3p	rna18447	gene7984	LOC551733	amyloid-beta-like protein [Apis mellifera]
ame-miR-92b-3p	rna18453	gene7988	LOC413683	Arf-GAP with SH3 domain, ANK repeat and PH domain-containing protein 2, partial [Eufriesea mexicana]
ame-miR-11-3p	rna18459	gene7991	LOC551787	HMG box transcription factor BBX isoform X1 [Apis mellifera]
ame-miR-124-3p	rna18490	gene8008	LOC413995	sensory neuron membrane protein 1 isoform X1 [Apis mellifera]
ame-miR-92b-3p	rna18502	gene8015	LOC409522	cell division cycle protein 27 homolog [Apis mellifera]
ame-miR-92c-3p	rna1851	gene797	LOC413677	rho guanine nucleotide exchange factor 10 isoform X4 [Apis mellifera]
ame-miR-276-3p	rna18528	gene8031	LOC410236	hillarin isoform X3 [Apis mellifera]
ame-miR-276-3p	rna18544	gene8038	LOC726063	zinc finger protein 569 [Apis mellifera]
ame-miR-276-3p	rna18550	gene8041	LOC410228	cAMP-dependent protein kinase catalytic subunit PRKX isoform X1 [Apis mellifera]
ame-miR-124-3p	rna18571	gene8050	LOC726265	lysM and putative peptidoglycan-binding domain-containing protein 2 [Apis mellifera]
ame-miR-92c-3p	rna18573	gene8051	LOC412710	PREDICTED: trafficking protein particle complex subunit 3 [Apis florea]
ame-miR-184-3p	rna18574	gene8052	LOC551463	decaprenyl-diphosphate synthase subunit 2 [Apis mellifera]
ame-miR-92c-3p	rna18605	gene8068	LOC726540	DNA (cytosine-5)-methyltransferase PliMCI [Apis mellifera]
ame-miR-31a-5p	rna18626	gene8078	LOC107965055	vicilin-like seed storage protein At2g18540 [Apis mellifera]
ame-miR-184-3p	rna18649	gene8093	LOC551706	unconventional myosin-IXb isoform X1 [Apis mellifera]
ame-miR-279c-3p	rna18670	gene8099	LOC100576099	carbohydrate sulfotransferase 11-like isoform X1 [Apis mellifera]
ame-miR-125-5p	rna18673	gene8101	LOC551498	uncharacterized protein LOC551498 isoform X1 [Apis mellifera]
ame-miR-932-5p	rna18708	gene8123	LOC100577759	uncharacterized protein LOC100577759 isoform X1 [Apis mellifera]
ame-miR-124-3p	rna18745	gene8131	LOC551666	PREDICTED: uncharacterized protein LOC102679122 [Apis dorsata]
ame-miR-3477-5p	rna18753	gene8135	LOC727266	uncharacterized protein LOC727266 [Apis mellifera]
ame-miR-184-3p	rna18756	gene8138	LOC100577343	uncharacterized protein LOC100577343 [Apis mellifera]
ame-miR-184-3p	rna18766	gene8143	LOC725578	uncharacterized protein LOC725578 isoform X1 [Apis mellifera]
ame-miR-932-5p	rna18770	gene8145	LOC725654	cell growth regulator with RING finger domain protein 1 isoform X1 [Apis mellifera]
ame-miR-3785-3p	rna18788	gene8152	LOC725886	F-box/LRR-repeat protein 2 [Apis mellifera]
ame-miR-124-3p	rna18810	gene8163	LOC726200	paired box protein Pax-1 isoform X1 [Apis mellifera]
ame-miR-279c-3p	rna18815	gene8166	LOC412914	uncharacterized protein LOC412914 isoform X1 [Apis mellifera]
ame-miR-124-3p	rna18834	gene8175	LOC102655479	putative uncharacterized protein DDB_G0271606 isoform X1 [Apis mellifera]
ame-miR-124-3p	rna18859	gene8179	LOC414027	N-alpha-acetyltransferase 20 isoform X1 [Apis mellifera]
ame-miR-31a-5p	rna18861	gene8180	LOC552688	PREDICTED: acyl-CoA:lysophosphatidylglycerol acyltransferase 1-like isoform X1 [Apis dorsata]
ame-miR-3477-5p	rna18889	gene8198	LOC724908	Krueppel-like factor 11 [Apis mellifera]
ame-miR-31a-5p	rna18902	gene8204	LOC725082	uncharacterized protein LOC725082 isoform X1 [Apis mellifera]
ame-miR-92c-3p	rna18927	gene8209	LOC408294	protein FAM76A isoform X1 [Apis mellifera]
ame-miR-276-3p	rna18930	gene8210	LOC408295	probable serine/threonine-protein kinase DDB_G0282963 isoform X1 [Apis mellifera]
ame-miR-125-5p	rna18937	gene8211	LOC408293	exostosin-1 isoform X1 [Apis mellifera]
ame-miR-3049-5p	rna18939	gene8212	LOC552276	uncharacterized protein LOC552276 isoform X1 [Apis mellifera]
ame-miR-3477-5p	rna18948	gene8217	LOC552189	sorting nexin-17 isoform X1 [Apis mellifera]
ame-miR-3785-3p	rna18957	gene8223	LOC411785	akirin-2 [Apis mellifera]
ame-miR-3049-5p	rna18958	gene8224	LOC550791	arrestin homolog [Apis mellifera]
ame-miR-31a-5p	rna18987	gene8237	LOC410207	dihydropyrimidine dehydrogenase [NADP(+)] [Apis mellifera]
ame-miR-125-5p	rna19011	gene8252	LOC100577603	PREDICTED: POU domain protein CF1A [Apis florea]
ame-miR-124-3p	rna19075	gene8274	LOC408283	E3 ubiquitin-protein ligase RNF13 [Apis mellifera]
ame-miR-124-3p	rna19078	gene8276	LOC100576915	asparagine-rich protein [Apis mellifera]
ame-miR-279c-3p	rna19084	gene8279	LOC408282	uncharacterized protein LOC408282 isoform X1 [Apis mellifera]
ame-miR-279c-3p	rna19151	gene8309	LOC102656008	nuclear receptor subfamily 2 group E member 1 [Apis mellifera]
ame-miR-276-3p	rna19152	gene8310	LOC725350	PREDICTED: GATA-binding factor A-like [Apis cerana]
ame-miR-11-3p	rna1916	gene814	LOC724495	growth hormone secretagogue receptor type 1 isoform X1 [Apis mellifera]
ame-miR-3785-3p	rna19165	gene8315	LOC408284	mitochondrial import receptor subunit TOM40 homolog 1 [Apis mellifera]
ame-miR-92b-3p	rna19182	gene8324	LOC411366	uncharacterized protein LOC411366 [Apis mellifera]
ame-miR-92b-3p	rna19212	gene8340	LOC413504	PREDICTED: serine/threonine-protein kinase mig-15-like isoform X1 [Apis dorsata]
ame-miR-11-3p	rna19263	gene8359	LOC100577138	dual 3',5'-cyclic-AMP and -GMP phosphodiesterase 11 isoform X1 [Apis mellifera]
ame-miR-92b-3p	rna19300	gene8375	LOC726321	uncharacterized protein LOC726321 [Apis mellifera]
ame-miR-279c-3p	rna19301	gene8376	LOC413925	uncharacterized protein LOC413925 isoform X1 [Apis mellifera]
ame-miR-3785-3p	rna19317	gene8383	LOC551793	uncharacterized protein LOC551793 isoform X1 [Apis mellifera]
ame-miR-11-3p	rna19326	gene8387	LOC726414	protein windpipe [Apis mellifera]
ame-miR-276-3p	rna19340	gene8393	LOC409649	solute carrier organic anion transporter family member 5A1 isoform X1 [Apis mellifera]
ame-miR-124-3p	rna19345	gene8395	LOC551587	RNA-binding protein 38 [Melipona quadrifasciata]
ame-miR-92b-3p	rna19350	gene8399	LOC107965070	uncharacterized protein LOC107965070 isoform X1 [Apis mellifera]
ame-miR-124-3p	rna19377	gene8415	LOC551360	transcription factor Ken 2 isoform X1 [Apis mellifera]
ame-miR-184-3p	rna19380	gene8417	LOC408278	PREDICTED: tyrosine-protein kinase RYK-like isoform X6 [Apis dorsata]
ame-miR-932-5p	rna19388	gene8419	LOC100577165	uncharacterized protein LOC100577165 isoform X1 [Apis mellifera]
ame-miR-276-3p	rna19437	gene8439	LOC100576130	PREDICTED: diuretic hormone 44 [Apis cerana]
ame-miR-11-3p	rna19463	gene8451	LOC724458	achaete-scute complex protein T3 [Apis mellifera]
ame-miR-124-3p	rna19476	gene8453	LOC100578780	helix-loop-helix protein delilah [Apis mellifera]
ame-miR-3049-5p	rna19489	gene8459	LOC408271	rap1 GTPase-activating protein 1 isoform X11 [Apis mellifera]
ame-miR-279c-3p	rna19521	gene8473	LOC107965825	PREDICTED: uncharacterized protein LOC108002231 isoform X2 [Apis cerana]
ame-miR-11-3p	rna19538	gene8480	LOC551435	protein disulfide-isomerase [Apis mellifera]
ame-miR-11-3p	rna19598	gene8503	LOC409921	zinc finger protein Elbow [Apis mellifera]
ame-miR-92c-3p	rna19634	gene8525	LOC100576370	DNA ligase 1 [Apis mellifera]
ame-miR-276-3p	rna19641	gene8530	LOC726895	uncharacterized protein C1orf112 homolog [Apis mellifera]
ame-miR-124-3p	rna19654	gene8535	LOC409474	laminin subunit gamma-1 [Apis mellifera]
ame-miR-11-3p	rna19656	gene8537	LOC413309	hypothetical protein APICC_07852 [Apis cerana cerana]
ame-miR-932-5p	rna19704	gene8559	LOC724799	(E3-independent) E2 ubiquitin-conjugating enzyme UBE2O [Apis mellifera]
ame-miR-279c-3p	rna19707	gene8561	LOC409569	PREDICTED: uncharacterized protein LOC100866526 [Apis florea]
ame-miR-184-3p	rna19709	gene8563	LOC413934	sodium-independent sulfate anion transporter isoform X1 [Apis mellifera]
ame-miR-279c-3p	rna1972	gene838	LOC725190	protein snail [Apis mellifera]
ame-miR-932-5p	rna19733	gene8573	LOC725243	kielin/chordin-like protein [Apis mellifera]
ame-miR-11-3p	rna19750	gene8583	LOC411889	putative serine protease K12H4.7 [Apis mellifera]
ame-miR-92b-3p	rna19763	gene8588	LOC727447	nuclear pore complex protein Nup153 isoform X1 [Apis mellifera]
ame-miR-184-3p	rna19775	gene8592	LOC100578739	RYamide receptor isoform X1 [Apis mellifera]
ame-miR-11-3p	rna19805	gene8599	LOC725614	aryl hydrocarbon receptor nuclear translocator-like protein 1 isoform X1 [Apis mellifera]
ame-miR-3477-5p	rna19845	gene8611	LOC409061	PREDICTED: LOW QUALITY PROTEIN: tyrosine kinase receptor Cad96Ca-like [Eufriesea mexicana]
ame-miR-31a-5p	rna1986	gene848	LOC102656611	glycine-rich cell wall structural protein-like [Apis mellifera]
ame-miR-184-3p	rna19860	gene8618	LOC408337	uncharacterized protein LOC408337 isoform X10 [Apis mellifera]
ame-miR-92b-3p	rna1987	gene849	LOC102656640	uncharacterized protein LOC102656640 [Apis mellifera]
ame-miR-276-3p	rna19898	gene8633	LOC410296	b(0,+)-type amino acid transporter 1 [Apis mellifera]
ame-miR-3049-5p	rna19934	gene8649	LOC412839	iroquois-class homeodomain protein IRX-6 isoform X1 [Apis mellifera]
ame-miR-279c-3p	rna19953	gene8656	LOC413379	PREDICTED: major royal jelly protein 1 isoform X1 [Apis florea]
ame-miR-92c-3p	rna19954	gene8657	LOC413380	protein yellow [Apis mellifera]
ame-miR-276-3p	rna19958	gene8659	Y-e3	yellow-e3 isoform X1 [Apis mellifera]
ame-miR-124-3p	rna2000	gene858	LOC413239	vacuolar protein sorting-associated protein 26B-like [Apis mellifera]
ame-miR-124-3p	rna20008	gene8685	LOC551144	uncharacterized protein LOC551144 isoform X1 [Apis mellifera]
ame-miR-31a-5p	rna20017	gene8691	LOC413680	epsin-2 isoform X1 [Apis mellifera]
ame-miR-276-3p	rna20037	gene8697	LOC409124	twisted gastrulation protein homolog 1-A isoform X1 [Apis mellifera]
ame-miR-932-5p	rna20103	gene8725	LOC100578246	myosin-7B isoform X2 [Apis mellifera]
ame-miR-281-3p	rna20115	gene8732	LOC408343	potassium voltage-gated channel protein Shaker isoform X2 [Apis mellifera]
ame-miR-3477-5p	rna20139	gene8740	LOC725924	leucine-rich repeat-containing protein 24 [Apis mellifera]
ame-miR-125-5p	rna20150	gene8746	LOC412663	laminin subunit alpha [Apis mellifera]
ame-miR-11-3p	rna20151	gene8747	LOC411585	E3 ubiquitin-protein ligase NRDP1 isoform X1 [Apis mellifera]
ame-miR-92b-3p	rna20207	gene8778	LOC724287	protein rhomboid isoform X1 [Apis mellifera]
ame-miR-11-3p	rna20216	gene8782	LOC551883	voltage-dependent T-type calcium channel subunit alpha-1G isoform X1 [Apis mellifera]
ame-miR-11-3p	rna20265	gene8803	LOC410134	Blood vessel epicardial substance [Apis cerana cerana]
ame-miR-932-5p	rna20286	gene8810	LOC552823	malonyl-CoA decarboxylase, mitochondrial isoform X1 [Apis mellifera]
ame-miR-932-5p	rna20293	gene8813	LOC724942	putative phosphatidate phosphatase isoform X1 [Apis mellifera]
ame-miR-3477-5p	rna20305	gene8817	LOC727170	eisosome protein SEG2 isoform X4 [Apis mellifera]
ame-miR-276-3p	rna2035	gene875	LOC100578389	uncharacterized protein LOC100578389 isoform X1 [Apis mellifera]
ame-miR-11-3p	rna20377	gene8854	LOC409332	PREDICTED: ubiquitin carboxyl-terminal hydrolase 7 isoform X1 [Apis cerana]
ame-miR-92b-3p	rna20387	gene8856	LOC411795	PREDICTED: Golgi to ER traffic protein 4 homolog [Apis dorsata]
ame-miR-279c-3p	rna20389	gene8857	LOC551162	uncharacterized protein LOC551162 [Apis mellifera]
ame-miR-11-3p	rna204	gene86	LOC113218523	uncharacterized protein LOC113218523 [Apis mellifera]
ame-miR-281-3p	rna20407	gene8863	LOC725084	uncharacterized protein LOC725084 [Apis mellifera]
ame-miR-3477-5p	rna20427	gene8872	LOC412422	mediator of RNA polymerase II transcription subunit 1 isoform X1 [Apis mellifera]
ame-miR-3477-5p	rna20441	gene8878	LOC411614	RYamide receptor [Apis mellifera]
ame-miR-279c-3p	rna20493	gene8896	LOC409695	uncharacterized protein LOC409695 isoform X1 [Apis mellifera]
ame-miR-92b-3p	rna2050	gene883	LOC725885	Krueppel-like factor 7 [Apis mellifera]
ame-miR-932-5p	rna20502	gene8900	LOC550655	hypothetical protein APICC_00201 [Apis cerana cerana]
ame-miR-124-3p	rna20542	gene8912	LOC410307	angiomotin-like protein 1 isoform X1 [Apis mellifera]
ame-miR-276-3p	rna20549	gene8915	LOC724997	protein naked cuticle homolog 2-like [Apis mellifera]
ame-miR-3785-3p	rna20553	gene8917	LOC408347	putative uncharacterized protein DDB_G0277255 [Apis mellifera]
ame-miR-281-3p	rna20556	gene8918	LOC410308	electron transfer flavoprotein subunit beta [Apis mellifera]
ame-miR-3477-5p	rna20558	gene8920	LOC724322	PREDICTED: serum response factor-like [Apis cerana]
ame-miR-124-3p	rna20577	gene8931	LOC724501	axin-2 isoform X1 [Apis mellifera]
ame-miR-276-3p	rna20595	gene8937	LOC411769	kinesin heavy chain [Apis mellifera]
ame-miR-92c-3p	rna20615	gene8949	E75	ecdysone-induced protein 75 [Apis mellifera]
ame-miR-932-5p	rna20678	gene8973	LOC727407	cohesin subunit SA-1 isoform X3 [Apis mellifera]
ame-miR-11-3p	rna20688	gene8980	LOC102655407	ATP-dependent RNA helicase p62-like isoform X1 [Apis mellifera]
ame-miR-3477-5p	rna2069	gene892	LOC726238	PREDICTED: LOW QUALITY PROTEIN: voltage-gated potassium channel subunit beta-2 [Acromyrmex echinatior]
ame-miR-993-3p	rna20723	gene8993	LOC413837	kinesin-like protein unc-104 isoform X10 [Apis mellifera]
ame-miR-993-3p	rna20769	gene9009	LOC726180	transcription factor Sox-19b-like isoform X2 [Apis mellifera]
ame-miR-11-3p	rna20772	gene9010	LOC102653993	transcription factor Sox-21-B-like [Apis mellifera]
ame-miR-124-3p	rna20774	gene9012	LOC100577456	fibrillin-2 [Apis mellifera]
ame-miR-184-3p	rna20777	gene9014	LOC410315	G-protein-signaling modulator 2 [Apis mellifera]
ame-miR-3049-5p	rna20779	gene9016	LOC410317	small conductance calcium-activated potassium channel protein isoform X1 [Apis mellifera]
ame-miR-3477-5p	rna2078	gene894	Slc35b1	solute carrier family 35 member B1 [Apis mellifera]
ame-miR-932-5p	rna20784	gene9018	LOC410318	LOW QUALITY PROTEIN: otoferlin-like [Apis mellifera]
ame-miR-993-3p	rna20787	gene9020	LOC726415	PREDICTED: LIM/homeobox protein Lhx9-like isoform X1 [Apis florea]
ame-miR-31a-5p	rna208	gene89	LOC724679	uncharacterized protein LOC724679 [Apis mellifera]
ame-miR-125-5p	rna20803	gene9029	LOC410320	whirlin isoform X1 [Apis mellifera]
ame-miR-281-3p	rna20813	gene9031	LOC410322	ral guanine nucleotide dissociation stimulator isoform X1 [Apis mellifera]
ame-miR-92b-3p	rna20832	gene9036	LOC410323	dynein heavy chain 7, axonemal isoform X1 [Apis mellifera]
ame-miR-3477-5p	rna20853	gene9048	LOC412750	DNA topoisomerase I, mitochondrial [Apis mellifera]
ame-miR-993-3p	rna20864	gene9054	LOC410326	Krueppel-like factor 10 [Apis mellifera]
ame-miR-92b-3p	rna20865	gene9055	LOC100577801	zinc finger protein ush isoform X1 [Apis mellifera]
ame-miR-124-3p	rna2089	gene898	LOC411715	phospholipase D3 isoform X1 [Apis mellifera]
ame-miR-31a-5p	rna20891	gene9060	LOC410331	transcription elongation factor SPT6-like [Apis mellifera]
ame-miR-11-3p	rna20892	gene9061	LOC552651	Stathmin-4 [Trachymyrmex zeteki]
ame-miR-31a-5p	rna20911	gene9069	LOC726913	cytochrome b5 isoform X2 [Apis mellifera]
ame-miR-92c-3p	rna20921	gene9070	LOC552577	junctophilin-1 isoform X1 [Apis mellifera]
ame-miR-92b-3p	rna20924	gene9072	LOC408358	RB1-inducible coiled-coil protein 1 isoform X1 [Apis mellifera]
ame-miR-11-3p	rna20934	gene9076	LOC410336	dipeptidyl aminopeptidase-like protein 6 isoform X1 [Apis mellifera]
ame-miR-124-3p	rna20943	gene9078	LOC408359	MAGUK p55 subfamily member 6 isoform X1 [Apis mellifera]
ame-miR-932-5p	rna20952	gene9081	LOC410338	endoplasmic reticulum-Golgi intermediate compartment protein 3 [Apis mellifera]
ame-miR-11-3p	rna20967	gene9089	Ac3	adenylate cyclase 3 [Apis mellifera]
ame-miR-11-3p	rna20972	gene9091	LOC408365	uncharacterized protein LOC408365 isoform X1 [Apis mellifera]
ame-miR-92c-3p	rna20980	gene9096	LOC410340	prolactin regulatory element-binding protein [Apis mellifera]
ame-miR-92b-3p	rna20992	gene9103	LOC552145	repressor of RNA polymerase III transcription MAF1 homolog [Apis mellifera]
ame-miR-184-3p	rna2100	gene900	LOC107964025	uncharacterized protein LOC107964025 isoform X1 [Apis mellifera]
ame-miR-184-3p	rna21000	gene9107	LOC410347	protein big brother [Apis mellifera]
ame-miR-279c-3p	rna2110	gene904	LOC725527	cytochrome b-c1 complex subunit Rieske, mitochondrial [Apis mellifera]
ame-miR-31a-5p	rna21143	gene9170	LOC100576773	epidermal retinol dehydrogenase 2 [Apis mellifera]
ame-miR-31a-5p	rna21145	gene9172	LOC409260	epidermal retinol dehydrogenase 2 isoform X1 [Apis mellifera]
ame-miR-276-3p	rna21155	gene9177	LOC410253	ataxin-2 homolog isoform X1 [Apis mellifera]
ame-miR-92b-3p	rna2116	gene907	LOC409138	synaptotagmin-7 isoform X1 [Apis mellifera]
ame-miR-993-3p	rna21173	gene9189	LOC408311	catenin delta-2 isoform X10 [Apis mellifera]
ame-miR-3477-5p	rna21192	gene9192	LOC726018	PREDICTED: replication factor C subunit 4-like [Apis dorsata]
ame-miR-92b-3p	rna21201	gene9199	mGlutR1	metabotropic glutamate receptor 1 isoform X1 [Apis mellifera]
ame-miR-11-3p	rna21210	gene9200	LOC410257	cysteine protease ATG4C isoform X1 [Apis mellifera]
ame-miR-276-3p	rna21217	gene9204	LOC408315	ceramide kinase isoform X1 [Apis mellifera]
ame-miR-276-3p	rna21226	gene9206	LOC410259	nuclear factor 1 A-type isoform X8 [Apis mellifera]
ame-miR-92b-3p	rna21239	gene9209	LOC726301	Actin-related protein 2/3 complex subunit 4 [Habropoda laboriosa]
ame-miR-11-3p	rna21240	gene9210	LOC100577687	nuclear pore complex protein DDB_G0274915 isoform X1 [Apis mellifera]
ame-miR-276-3p	rna21268	gene9224	LOC107965250	7SK snRNA methylphosphate capping enzyme isoform X1 [Apis mellifera]
ame-miR-3477-5p	rna2128	gene908	LOC412436	axonemal 84 kDa protein isoform X3 [Apis mellifera]
ame-miR-279c-3p	rna21289	gene9236	LOC409152	NCK-interacting protein with SH3 domain isoform X1 [Apis mellifera]
ame-miR-11-3p	rna21332	gene9249	LOC551073	PREDICTED: single-stranded DNA-binding protein 3-like isoform X1 [Apis dorsata]
ame-miR-11-3p	rna21388	gene9276	LOC724460	uncharacterized protein LOC724460 isoform X1 [Apis mellifera]
ame-miR-276-3p	rna2139	gene912	LOC724636	myoblast determination protein 1 homolog isoform X3 [Apis mellifera]
ame-miR-92b-3p	rna21468	gene9304	LOC412219	ubiquitin conjugation factor E4 B isoform X1 [Apis mellifera]
ame-miR-11-3p	rna21512	gene9325	LOC409241	prohormone-4 [Apis mellifera]
ame-miR-3477-5p	rna21524	gene9334	LOC107965192	PREDICTED: uncharacterized protein LOC102676065 [Apis dorsata]
ame-miR-92b-3p	rna21525	gene9335	LOC409838	PREDICTED: poly(A) RNA polymerase gld-2 homolog A-like isoform X1 [Apis florea]
ame-miR-3477-5p	rna21533	gene9337	LOC413259	neurogenic protein big brain [Apis mellifera]
ame-miR-92c-3p	rna21548	gene9342	LOC725245	protein eiger isoform X1 [Apis mellifera]
ame-miR-92b-3p	rna21561	gene9346	LOC413261	serine/threonine-protein kinase polo isoform X1 [Apis mellifera]
ame-miR-281-3p	rna21607	gene9367	LOC100576421	uncharacterized protein LOC100576421 isoform X1 [Apis mellifera]
ame-miR-11-3p	rna2161	gene916	LOC412191	protein diaphanous [Apis mellifera]
ame-miR-3785-3p	rna21625	gene9371	LOC100820634	potassium voltage-gated channel protein eag-like [Apis mellifera]
ame-miR-92b-3p	rna21654	gene9388	LOC726432	rab GTPase-binding effector protein 1 isoform X1 [Apis mellifera]
ame-miR-125-5p	rna21657	gene9390	LOC552820	forkhead box protein N3 [Apis mellifera]
ame-miR-31a-5p	rna21674	gene9394	LOC113219121	uncharacterized protein LOC113219121 isoform X1 [Apis mellifera]
ame-miR-92b-3p	rna21714	gene9413	LOC102656587	ras-related protein Ral-a isoform X1 [Apis mellifera]
ame-miR-3477-5p	rna21729	gene9421	LOC552799	uncharacterized protein LOC552799 isoform X1 [Apis mellifera]
ame-miR-31a-5p	rna21733	gene9424	LOC413427	uncharacterized protein LOC413427 isoform X1 [Apis mellifera]
ame-miR-11-3p	rna21739	gene9426	LOC552804	tubulin-specific chaperone cofactor E-like protein isoform X1 [Apis mellifera]
ame-miR-279c-3p	rna21745	gene9428	LOC413428	uncharacterized protein LOC413428 [Apis mellifera]
ame-miR-92b-3p	rna21763	gene9435	LOC100578709	uncharacterized protein LOC100578709 isoform X1 [Apis mellifera]
ame-miR-932-5p	rna21782	gene9442	LOC410269	probable multidrug resistance-associated protein lethal(2)03659 [Apis mellifera]
ame-miR-31a-5p	rna21812	gene9457	LOC725616	prohormone-1 isoform X1 [Apis mellifera]
ame-miR-3477-5p	rna21834	gene9463	LOC725540	uncharacterized protein LOC725540 [Apis mellifera]
ame-miR-276-3p	rna21894	gene9480	LOC724998	solute carrier family 2, facilitated glucose transporter member 10 [Apis mellifera]
ame-miR-279c-3p	rna21902	gene9484	LOC552542	muskelin [Apis mellifera]
ame-miR-276-3p	rna21909	gene9488	LOC409767	casein kinase II subunit alpha isoform X1 [Apis mellifera]
ame-miR-125-5p	rna21940	gene9502	Pkc	protein kinase C [Apis mellifera]
ame-miR-31a-5p	rna21955	gene9508	Cdk5	cyclin-dependent kinase 5 [Apis mellifera]
ame-miR-276-3p	rna21956	gene9509	LOC726294	orcokinin peptides isoform X1 [Apis mellifera]
ame-miR-11-3p	rna21960	gene9511	Syx1A	PREDICTED: syntaxin-1A isoform X4 [Apis florea]
ame-miR-92c-3p	rna21971	gene9512	LOC410280	putative GTP-binding nuclear protein Ran isoform X2, partial [Cotesia chilonis]
ame-miR-932-5p	rna21974	gene9514	LOC100576279	low-density lipoprotein receptor-related protein 2 isoform X1 [Apis mellifera]
ame-miR-92b-3p	rna21981	gene9518	LOC726486	uncharacterized protein LOC726486 [Apis mellifera]
ame-miR-31a-5p	rna220	gene93	LOC724537	ubiquitin carboxyl-terminal hydrolase 36 [Apis mellifera]
ame-miR-11-3p	rna2200	gene935	LOC410717	serine/threonine-protein kinase MARK2 isoform X10 [Apis mellifera]
ame-miR-11-3p	rna22020	gene9527	LOC408333	uncharacterized protein LOC408333 isoform X1 [Apis mellifera]
ame-miR-11-3p	rna22053	gene9537	LOC410353	CUGBP Elav-like family member 4 isoform X10 [Apis mellifera]
ame-miR-993-3p	rna22080	gene9541	SIFR	SIFamide receptor [Apis mellifera]
ame-miR-125-5p	rna22135	gene9579	LOC725196	putative peptidyl-tRNA hydrolase PTRHD1 [Apis mellifera]
ame-miR-3477-5p	rna2215	gene937	LOC408589	PREDICTED: O-acetyl-ADP-ribose deacetylase MACROD2-like [Apis cerana]
ame-miR-3477-5p	rna22184	gene9597	LOC100577908	uncharacterized protein LOC100577908 [Apis mellifera]
ame-miR-276-3p	rna22190	gene9599	LOC726032	protein unc-80 homolog isoform X10 [Apis mellifera]
ame-miR-124-3p	rna22243	gene9622	LOC412148	ras suppressor protein 1 isoform X1 [Apis mellifera]
ame-miR-11-3p	rna22265	gene9631	LOC727130	PREDICTED: LOW QUALITY PROTEIN: progestin and adipoQ receptor family member 4 [Apis florea]
ame-miR-3049-5p	rna22268	gene9633	LOC107965368	NA
ame-miR-276-3p	rna22272	gene9635	LOC727237	carbonic anhydrase 2 [Apis mellifera]
ame-miR-932-5p	rna22273	gene9636	LOC552488	F-box only protein 28 isoform X1 [Apis mellifera]
ame-miR-932-5p	rna22289	gene9644	LOC412735	decaprenyl-diphosphate synthase subunit 1 [Apis mellifera]
ame-miR-124-3p	rna22313	gene9656	LOC409285	myosin heavy chain 95F isoform X1 [Apis mellifera]
ame-miR-92c-3p	rna22338	gene9664	LOC100576919	uncharacterized protein LOC100576919 [Apis mellifera]
ame-miR-279c-3p	rna22375	gene9686	LOC724912	anoctamin-1-like isoform X1 [Apis mellifera]
ame-miR-993-3p	rna22410	gene9710	BBIP1	LMBR1 domain-containing protein 2 homolog [Apis mellifera]
ame-miR-3477-5p	rna22440	gene9727	LOC413125	LIM/homeobox protein Lhx9 [Apis mellifera]
ame-miR-279c-3p	rna22458	gene9737	Fstl5	follistatin-like 5 isoform X1 [Apis mellifera]
ame-miR-276-3p	rna22470	gene9740	LOC413123	PREDICTED: uncharacterized protein LOC107995517 isoform X1 [Apis cerana]
ame-miR-281-3p	rna22476	gene9742	LOC727561	PREDICTED: importin subunit alpha [Apis florea]
ame-miR-124-3p	rna22492	gene9750	LOC408373	phosphatidylinositol 4-kinase beta [Apis mellifera]
ame-miR-3049-5p	rna22493	gene9751	LOC410357	protein ST7 homolog [Apis mellifera]
ame-miR-125-5p	rna22495	gene9753	LOC408374	mucin-5AC [Apis mellifera]
ame-miR-184-3p	rna225	gene96	LOC100577325	uncharacterized protein LOC100577325 isoform X1 [Apis mellifera]
ame-miR-276-3p	rna22532	gene9767	LOC409108	uncharacterized protein LOC409108 isoform X1 [Apis mellifera]
ame-miR-932-5p	rna22548	gene9777	LOC410362	MOXD1 homolog 2 [Apis mellifera]
ame-miR-184-3p	rna2255	gene952	LOC726172	Apoptosis inhibitor IAP [Apis cerana cerana]
ame-miR-125-5p	rna22567	gene9786	LOC551737	Synapsin [Apis cerana cerana]
ame-miR-92b-3p	rna22575	gene9791	LOC410365	L-ascorbate oxidase [Apis mellifera]
ame-miR-11-3p	rna22584	gene9797	LOC102653922	organic cation transporter protein [Apis mellifera]
ame-miR-92b-3p	rna22588	gene9800	LOC410368	cadherin-23 [Apis mellifera]
ame-miR-3049-5p	rna22596	gene9806	LOC725353	neurotrophin 1 [Apis mellifera]
ame-miR-184-3p	rna22597	gene9807	LOC410369	uncharacterized protein LOC410369 [Apis mellifera]
ame-miR-31a-5p	rna22606	gene9811	LOC552121	N(G),N(G)-dimethylarginine dimethylaminohydrolase 1 isoform X1 [Apis mellifera]
ame-miR-11-3p	rna22679	gene9847	LOC412309	ras-related C3 botulinum toxin substrate 1 [Apis mellifera]
ame-miR-92b-3p	rna22710	gene9856	LOC724801	brain-specific homeobox protein homolog [Apis mellifera]
ame-miR-184-3p	rna22712	gene9858	LOC724727	homeobox protein PKNOX2 isoform X1 [Apis mellifera]
ame-miR-932-5p	rna22743	gene9871	LOC552725	N-acetylglucosamine-1-phosphotransferase subunits alpha/beta isoform X1 [Apis mellifera]
ame-miR-3785-3p	rna22751	gene9873	LOC102654968	uncharacterized protein LOC102654968 isoform X1 [Apis mellifera]
ame-miR-11-3p	rna22754	gene9875	LOC552718	protein son of sevenless isoform X1 [Apis mellifera]
ame-miR-281-3p	rna22764	gene9879	LOC552694	tyrosine-protein phosphatase non-receptor type 5 isoform X1 [Apis mellifera]
ame-miR-124-3p	rna22769	gene9880	LOC410166	myelin regulatory factor-like protein isoform X1 [Apis mellifera]
ame-miR-3477-5p	rna22780	gene9882	LOC410371	calcium-transporting ATPase sarcoplasmic/endoplasmic reticulum type isoform X1 [Apis mellifera]
ame-miR-11-3p	rna22794	gene9886	LOC408381	sodium- and chloride-dependent betaine transporter isoform X2 [Apis mellifera]
ame-miR-31a-5p	rna22796	gene9887	LOC410373	leucine-rich repeat-containing protein 15 [Apis mellifera]
ame-miR-932-5p	rna2280	gene963	LOC409910	PREDICTED: ras-like GTP-binding protein Rho1 isoform X2 [Apis florea]
ame-miR-276-3p	rna22809	gene9891	LOC551325	voltage-dependent anion-selective channel [Apis mellifera]
ame-miR-184-3p	rna22836	gene9901	LOC413732	Golgi apparatus protein 1 isoform X1 [Apis mellifera]
ame-miR-92b-3p	rna22896	gene9921	LOC726471	SET domain-containing protein SmydA-8 isoform X1 [Apis mellifera]
ame-miR-92b-3p	rna22898	gene9922	LOC552765	zinc finger CCCH domain-containing protein 13 [Apis mellifera]
ame-miR-124-3p	rna22914	gene9928	LOC411852	peroxiredoxin-6 [Apis mellifera]
ame-miR-3477-5p	rna22938	gene9941	LOC726709	LOW QUALITY PROTEIN: uncharacterized protein LOC726709 [Apis mellifera]
ame-miR-31a-5p	rna22948	gene9947	LOC410386	tolloid-like protein 1 isoform X1 [Apis mellifera]
ame-miR-125-5p	rna22978	gene9959	LOC102654867	collagen alpha-2(IV) chain-like [Apis mellifera]
ame-miR-92b-3p	rna23005	gene9967	LOC102655436	uncharacterized protein LOC102655436 [Apis mellifera]
ame-miR-3049-5p	rna23006	gene9968	LOC724243	fasciclin-3 isoform X1 [Apis mellifera]
ame-miR-124-3p	rna23020	gene9972	LOC552397	Krueppel-like factor 6 isoform X3 [Apis mellifera]
ame-miR-6044-5p	rna23030	gene9978	LOC413224	sn1-specific diacylglycerol lipase alpha isoform X1 [Apis mellifera]
ame-miR-11-3p	rna23053	gene9984	LOC412116	RNA-binding protein 45 isoform X1 [Apis mellifera]
ame-miR-92b-3p	rna23064	gene9991	LOC413753	uncharacterized protein LOC413753 isoform X1 [Apis mellifera]
ame-miR-3785-3p	rna23097	gene9998	LOC410393	alkaline phosphatase isoform X1 [Apis mellifera]
ame-miR-932-5p	rna231	gene100	LOC725343	alkyldihydroxyacetonephosphate synthase [Apis mellifera]
ame-miR-11-3p	rna23114	gene10004	LOC412180	septin-1 isoform X1 [Apis mellifera]
ame-miR-3477-5p	rna23116	gene10005	LOC409379	eukaryotic translation initiation factor 4H isoform X1 [Apis mellifera]
ame-miR-279c-3p	rna23127	gene10013	LOC551649	nuclear receptor subfamily 2 group F member 6 [Apis mellifera]
ame-miR-932-5p	rna23128	gene10014	LOC410398	insulin-like growth factor 2 mRNA-binding protein 1 isoform X2 [Apis mellifera]
ame-miR-184-3p	rna23146	gene10021	LOC102655102	uncharacterized protein LOC102655102 [Apis mellifera]
ame-miR-276-3p	rna23147	gene10022	LOC102654959	myb-like protein Q [Apis mellifera]
ame-miR-932-5p	rna23182	gene10037	LOC726247	protein vestigial isoform X1 [Apis mellifera]
ame-miR-6040-3p	rna23240	gene10074	LOC102656271	uncharacterized protein LOC102656271 isoform X1 [Apis mellifera]
ame-miR-932-5p	rna2325	gene973	LOC725819	prolyl 3-hydroxylase 2 isoform X1 [Apis mellifera]
ame-miR-276-3p	rna23324	gene10119	LOC100577367	uncharacterized protein LOC100577367 isoform X1 [Apis mellifera]
ame-miR-276-3p	rna23343	gene10123	LOC726370	uncharacterized protein LOC726370 isoform X1 [Apis mellifera]
ame-miR-932-5p	rna23348	gene10128	LOC100577451	PREDICTED: glycolipid transfer protein [Apis cerana]
ame-miR-184-3p	rna23351	gene10131	LOC410405	cytochrome P450 18a1 [Apis mellifera]
ame-miR-124-3p	rna2337	gene977	LOC413650	nuclear RNA export factor 1 [Apis mellifera]
ame-miR-3785-3p	rna23380	gene10143	arm	armadillo segment polarity protein isoform X1 [Bombus terrestris]
ame-miR-3477-5p	rna2340	gene979	LOC410009	cadherin-related tumor suppressor isoform X1 [Apis mellifera]
ame-miR-3049-5p	rna23425	gene10159	LOC551796	cationic amino acid transporter 4 [Apis mellifera]
ame-miR-124-3p	rna23436	gene10162	LOC551895	serine/threonine-protein kinase 17A isoform X1 [Apis mellifera]
ame-miR-279c-3p	rna23450	gene10169	LOC100577146	uncharacterized protein LOC100577146 isoform X1 [Apis mellifera]
ame-miR-11-3p	rna23464	gene10176	LOC409845	potassium voltage-gated channel subfamily H member 8 isoform X1 [Apis mellifera]
ame-miR-31a-5p	rna23477	gene10182	LOC552146	transcription factor Sp9 isoform X1 [Apis mellifera]
ame-miR-276-3p	rna23483	gene10185	LOC552209	calmodulin-A isoform X2 [Apis mellifera]
ame-miR-993-3p	rna23495	gene10187	Br-c	broad-complex [Apis mellifera]
ame-miR-3785-3p	rna23511	gene10190	LOC100577045	uncharacterized protein LOC100577045 isoform X1 [Apis mellifera]
ame-miR-3785-3p	rna2352	gene986	LOC412117	mediator of RNA polymerase II transcription subunit 15 isoform X1 [Apis mellifera]
ame-miR-279c-3p	rna23544	gene10207	LOC102654165	transmembrane protein 132C isoform X2 [Apis mellifera]
ame-miR-11-3p	rna23570	gene10222	LOC725290	transcription factor CP2-like protein 1 isoform X1 [Apis mellifera]
ame-miR-932-5p	rna23582	gene10225	LOC725501	deoxyuridine 5'-triphosphate nucleotidohydrolase isoform X3 [Apis mellifera]
ame-miR-124-3p	rna23587	gene10228	LOC408406	cyclin-dependent kinase 4 [Apis mellifera]
ame-miR-3477-5p	rna23601	gene10233	LOC410424	pyruvate dehydrogenase (acetyl-transferring) kinase, mitochondrial [Apis mellifera]
ame-miR-3477-5p	rna2361	gene990	LOC100578255	ras GTPase-activating-like protein IQGAP1 isoform X1 [Apis mellifera]
ame-miR-993-3p	rna23619	gene10241	LOC410428	uncharacterized protein LOC410428 [Apis mellifera]
ame-miR-11-3p	rna23622	gene10244	LOC726093	serine/arginine repetitive matrix protein 2 isoform X4 [Apis mellifera]
ame-miR-11-3p	rna23630	gene10247	LOC408411	transcription factor Sox-2 isoform X1 [Apis mellifera]
ame-miR-3477-5p	rna23647	gene10255	LOC726248	protein artichoke [Apis mellifera]
ame-miR-184-3p	rna23684	gene10280	LOC100578617	uncharacterized protein LOC100578617 [Apis mellifera]
ame-miR-11-3p	rna23693	gene10286	LOC100578649	uncharacterized protein LOC100578649 isoform X1 [Apis mellifera]
ame-miR-11-3p	rna23695	gene10288	LOC408416	mRNA-decapping enzyme 1B [Apis cerana cerana]
ame-miR-92b-3p	rna23701	gene10292	LOC724592	calmodulin-binding transcription activator 2 isoform X1 [Apis mellifera]
ame-miR-279c-3p	rna23734	gene10298	LOC413550	neuropeptide CCHamide-2 receptor [Apis mellifera]
ame-miR-3477-5p	rna23739	gene10302	LOC724899	lysozyme [Apis mellifera]
ame-miR-124-3p	rna23741	gene10304	LOC413549	chondroitin sulfate synthase 1 [Apis mellifera]
ame-miR-92b-3p	rna23765	gene10311	LOC408421	uncharacterized protein LOC408421 [Apis mellifera]
ame-miR-31a-5p	rna23820	gene10323	LOC100577696	fez family zinc finger protein erm-like [Apis mellifera]
ame-miR-92b-3p	rna23829	gene10331	LOC410447	importin subunit beta-1 isoform X1 [Apis mellifera]
ame-miR-92b-3p	rna23836	gene10335	LOC726040	4-coumarate--CoA ligase 1 isoform X1 [Apis mellifera]
ame-miR-125-5p	rna2387	gene1001	LOC406132	PREDICTED: LOW QUALITY PROTEIN: uncharacterized protein LOC108003478 [Apis cerana]
ame-miR-932-5p	rna23881	gene10352	LOC408429	tensin-1 isoform X11 [Apis mellifera]
ame-miR-6040-3p	rna23900	gene10355	LOC410454	putative sodium-dependent multivitamin transporter isoform X1 [Apis mellifera]
ame-miR-31a-5p	rna23919	gene10357	LOC726547	broad-complex core protein isoforms 1/2/3/4/5 isoform X3 [Apis mellifera]
ame-miR-11-3p	rna23921	gene10358	LOC408430	voltage-dependent L-type calcium channel subunit beta-1 isoform X4 [Apis mellifera]
ame-miR-3477-5p	rna23939	gene10359	LOC410456	uncharacterized protein LOC410456 isoform X1 [Apis mellifera]
ame-miR-3049-5p	rna23944	gene10360	LOC100578263	PREDICTED: uncharacterized protein LOC105735116 isoform X1 [Apis florea]
ame-miR-11-3p	rna23947	gene10362	LOC408431	LIM domain-containing protein jub [Apis mellifera]
ame-miR-281-3p	rna23949	gene10364	LOC726613	coiled-coil domain-containing protein 113 [Apis mellifera]
ame-miR-276-3p	rna23965	gene10375	Dll	distal-less [Apis mellifera]
ame-miR-92c-3p	rna23978	gene10383	LOC410462	uncharacterized protein LOC410462 [Apis mellifera]
ame-miR-3785-3p	rna23983	gene10386	LOC552377	diacylglycerol O-acyltransferase 1 isoform X1 [Apis mellifera]
ame-miR-124-3p	rna23999	gene10394	LOC410464	escargot/snail protein homolog [Apis mellifera]
ame-miR-932-5p	rna2401	gene1010	LOC724281	probable serine/threonine-protein kinase mps1 [Apis mellifera]
ame-miR-125-5p	rna24013	gene10403	LOC413594	abhydrolase domain-containing protein 2 [Apis mellifera]
ame-miR-6040-3p	rna24029	gene10409	LOC409049	paired amphipathic helix protein Sin3a isoform X1 [Apis mellifera]
ame-miR-276-3p	rna24033	gene10411	LOC409230	arf-GAP with coiled-coil, ANK repeat and PH domain-containing protein 2 isoform X1 [Apis mellifera]
ame-miR-11-3p	rna24040	gene10413	Glurb	metabotropic glutamate receptor B isoform X1 [Apis mellifera]
ame-miR-993-3p	rna24057	gene10418	LOC410465	UNC93-like protein [Apis mellifera]
ame-miR-276-3p	rna24059	gene10420	LOC408435	POU domain, class 6, transcription factor 1 isoform X1 [Apis mellifera]
ame-miR-124-3p	rna24067	gene10421	LOC724914	protein hairy [Apis mellifera]
ame-miR-92b-3p	rna24068	gene10422	LOC100576460	EF-hand calcium-binding domain-containing protein 1 [Apis mellifera]
ame-miR-11-3p	rna24071	gene10425	LOC410467	uncharacterized protein LOC410467 [Apis mellifera]
ame-miR-92b-3p	rna24072	gene10426	LOC102655449	NA
ame-miR-124-3p	rna24077	gene10427	LOC410468	protein hairy [Apis mellifera]
ame-miR-31a-5p	rna2408	gene1014	LOC724373	homeobox protein Nkx-2.5-like [Apis mellifera]
ame-miR-11-3p	rna24098	gene10440	LOC100576879	GATOR complex protein DEPDC5 isoform X10 [Apis mellifera]
ame-miR-932-5p	rna2410	gene1015	LOC724412	muscle segmentation homeobox [Apis mellifera]
ame-miR-92b-3p	rna24114	gene10444	LOC410470	putative polypeptide N-acetylgalactosaminyltransferase 9 isoform X1 [Apis mellifera]
ame-miR-31a-5p	rna2412	gene1016	LOC724539	probable serine/threonine-protein kinase irlB isoform X2 [Apis mellifera]
ame-miR-92b-3p	rna24135	gene10450	LOC100578423	uncharacterized protein LOC100578423 isoform X1 [Apis mellifera]
ame-miR-124-3p	rna24143	gene10453	LOC724548	integrin alpha-PS2 isoform X1 [Apis mellifera]
ame-miR-3049-5p	rna2415	gene1017	Msx	homeobox protein H17 [Apis mellifera]
ame-miR-276-3p	rna24156	gene10460	LOC102656452	uncharacterized protein LOC102656452 [Apis mellifera]
ame-miR-3049-5p	rna24160	gene10464	LOC724961	PREDICTED: protein drumstick isoform X1 [Acromyrmex echinatior]
ame-miR-3477-5p	rna24163	gene10466	LOC725003	protein sister of odd and bowel [Apis mellifera]
ame-miR-184-3p	rna24165	gene10468	LOC408438	insulin receptor substrate 1-B isoform X1 [Apis mellifera]
ame-miR-11-3p	rna24171	gene10470	For	cGMP-dependent protein kinase foraging isoform X2 [Apis mellifera]
ame-miR-184-3p	rna24191	gene10480	LOC551272	talin-1 isoform X1 [Apis mellifera]
ame-miR-3477-5p	rna24219	gene10487	LOC724946	cytochrome P450 6a14-like [Apis mellifera]
ame-miR-281-3p	rna2422	gene1021	LOC413670	uncharacterized F-box/LRR-repeat protein C02F5.7 isoform X1 [Apis mellifera]
ame-miR-279c-3p	rna24242	gene10496	LOC409676	kinesin-like protein KIF3B [Apis mellifera]
ame-miR-281-3p	rna24268	gene10514	LOC100577322	cell wall integrity and stress response component 2 [Apis mellifera]
ame-miR-124-3p	rna24274	gene10517	LOC725393	protein TIS11 [Apis mellifera]
ame-miR-11-3p	rna24337	gene10546	LOC411617	inactive rhomboid protein 1 [Apis mellifera]
ame-miR-92b-3p	rna2434	gene1026	LOC410021	protein Skeletor, isoforms B/C isoform X1 [Apis mellifera]
ame-miR-125-5p	rna2439	gene1027	LOC413675	nuclear pore complex protein Nup107 [Apis mellifera]
ame-miR-92c-3p	rna24390	gene10567	LOC410100	eukaryotic translation initiation factor 3 subunit B [Apis mellifera]
ame-miR-3477-5p	rna2443	gene1031	LOC409690	uncharacterized protein LOC409690 [Apis mellifera]
ame-miR-3785-3p	rna24433	gene10580	LOC100578307	multiple inositol polyphosphate phosphatase 1 [Apis mellifera]
ame-miR-3477-5p	rna24437	gene10581	LOC100578990	dynein intermediate chain 3, ciliary isoform X1 [Apis mellifera]
ame-miR-993-3p	rna24447	gene10585	LOC725543	chaoptin isoform X1 [Apis mellifera]
ame-miR-3785-3p	rna2445	gene1032	LOC412949	ionotropic receptor 25a [Apis mellifera]
ame-miR-184-3p	rna24492	gene10609	LOC724379	tubulin polyglutamylase TTLL4 [Apis mellifera]
ame-miR-124-3p	rna24493	gene10610	LOC413213	Tubulin polyglutamylase TTLL4 [Apis cerana cerana]
ame-miR-11-3p	rna24498	gene10611	LOC724465	enhancer of split mbeta protein [Apis mellifera]
ame-miR-11-3p	rna24499	gene10612	LOC102656505	uncharacterized protein LOC102656505 [Apis mellifera]
ame-miR-3477-5p	rna2450	gene1035	LOC412948	delta-1-pyrroline-5-carboxylate synthase isoform X1 [Apis mellifera]
ame-miR-11-3p	rna24500	gene10613	LOC409822	enhancer of split m7 protein [Apis mellifera]
ame-miR-124-3p	rna24510	gene10620	LOC413977	Calsyntenin-1, partial [Eufriesea mexicana]
ame-miR-184-3p	rna24514	gene10623	LOC412926	dipeptidase 1 [Apis mellifera]
ame-miR-31a-5p	rna24523	gene10627	LOC551118	PREDICTED: UPF0472 protein C16orf72 homolog [Dufourea novaeangliae]
ame-miR-3477-5p	rna24528	gene10630	LOC100576591	uncharacterized protein DDB_G0284459-like isoform X1 [Apis mellifera]
ame-miR-3477-5p	rna24545	gene10639	LOC551582	maternal protein exuperantia [Apis mellifera]
ame-miR-3477-5p	rna24553	gene10640	LOC100576803	PREDICTED: uncharacterized protein LOC108003173 isoform X1 [Apis cerana]
ame-miR-3049-5p	rna24561	gene10641	LOC410479	zwei Ig domain protein zig-8 [Apis mellifera]
ame-miR-125-5p	rna2457	gene1040	LOC725344	GM16912 [Drosophila sechellia]
ame-miR-11-3p	rna24573	gene10646	LOC725033	uncharacterized protein LOC725033 [Apis mellifera]
ame-miR-276-3p	rna24580	gene10649	LOC408443	uncharacterized protein LOC408443 [Apis mellifera]
ame-miR-11-3p	rna24588	gene10654	LOC410482	adenylosuccinate lyase [Apis mellifera]
ame-miR-11-3p	rna24589	gene10655	LOC102656664	uncharacterized protein LOC102656664 [Apis mellifera]
ame-miR-11-3p	rna24596	gene10658	C1q-VP	C1q-like venom protein precursor [Apis mellifera]
ame-miR-3477-5p	rna24603	gene10660	LOC107965489	uncharacterized protein LOC107965489 [Apis mellifera]
ame-miR-279c-3p	rna24608	gene10663	LOC410484	trehalase isoform X1 [Apis mellifera]
ame-miR-3477-5p	rna24614	gene10665	LOC413582	allatostatin-A receptor isoform X1 [Apis mellifera]
ame-miR-6044-5p	rna24637	gene10674	LOC412313	PREDICTED: probable ATP-dependent RNA helicase DDX17-like isoform X1 [Apis dorsata]
ame-miR-993-3p	rna24650	gene10681	LOC100578443	uncharacterized protein LOC100578443 [Apis mellifera]
ame-miR-3477-5p	rna24670	gene10691	LOC552424	NADH dehydrogenase [ubiquinone] 1 beta subcomplex subunit 10 [Apis mellifera]
ame-miR-281-3p	rna24671	gene10692	LOC409429	meiosis regulator and mRNA stability factor 1 [Apis mellifera]
ame-miR-3785-3p	rna24686	gene10697	UHRF1	E3 ubiquitin-protein ligase UHRF1 [Apis mellifera]
ame-miR-279c-3p	rna24687	gene10698	LOC409578	adapter molecule Crk [Apis mellifera]
ame-miR-276-3p	rna24704	gene10710	LOC550857	hypothetical protein APICC_02507 [Apis cerana cerana]
ame-miR-993-3p	rna24740	gene10724	LOC408449	thyrotroph embryonic factor isoform X1 [Apis mellifera]
ame-miR-124-3p	rna24760	gene10735	LOC100578854	uncharacterized protein LOC100578854 isoform X1 [Apis mellifera]
ame-miR-92b-3p	rna24763	gene10737	LOC412976	brachyury protein [Apis mellifera]
ame-miR-124-3p	rna24769	gene10742	LOC727650	uncharacterized protein LOC727650 isoform X1 [Apis mellifera]
ame-miR-11-3p	rna24783	gene10745	LOC409177	kinase D-interacting substrate of 220 kDa B isoform X1 [Apis mellifera]
ame-miR-11-3p	rna24790	gene10748	LOC552017	alpha-catulin isoform X1 [Apis mellifera]
ame-miR-3477-5p	rna24807	gene10754	LOC725621	uncharacterized protein LOC725621 [Apis mellifera]
ame-miR-11-3p	rna24831	gene10771	LOC411661	solute carrier family 12 member 9 [Apis mellifera]
ame-miR-31a-5p	rna24863	gene10784	LOC107965532	uncharacterized protein LOC107965532 [Apis mellifera]
ame-miR-276-3p	rna24871	gene10791	LOC725318	transmembrane protein 114 isoform X2 [Apis mellifera]
ame-miR-31a-5p	rna24874	gene10793	LOC725346	sodium-dependent nutrient amino acid transporter 1 isoform X1 [Apis mellifera]
ame-miR-31a-5p	rna24885	gene10798	LOC413068	intraflagellar transport protein 46 homolog [Apis mellifera]
ame-miR-932-5p	rna24888	gene10801	LOC725575	protein PELPK1 [Apis mellifera]
ame-miR-3049-5p	rna24927	gene10821	LOC409084	Arginine-glutamic acid dipeptide repeats protein [Apis cerana cerana]
ame-miR-125-5p	rna24946	gene10827	LOC551618	prostatic acid phosphatase [Apis mellifera]
ame-miR-932-5p	rna24980	gene10839	LOC113218534	GDP-fucose protein O-fucosyltransferase 2 [Apis mellifera]
ame-miR-31a-5p	rna24981	gene10840	LOC409902	liprin-alpha-1 isoform X10 [Apis mellifera]
ame-miR-124-3p	rna24995	gene10842	LOC100576983	PREDICTED: uncharacterized protein LOC102676864 isoform X1 [Apis dorsata]
ame-miR-3477-5p	rna25030	gene10861	LOC408455	zinc finger protein rotund isoform X1 [Apis mellifera]
ame-miR-276-3p	rna25052	gene10872	LOC410497	Guanine nucleotide-binding protein G(I)/G(S)/G(T) subunit beta-1 [Melipona quadrifasciata]
ame-miR-3785-3p	rna25055	gene10873	LOC410498	potassium voltage-gated channel subfamily H member 2 isoform X10 [Apis mellifera]
ame-miR-92b-3p	rna2506	gene1056	LOC413562	rho guanine nucleotide exchange factor 17 isoform X3 [Apis mellifera]
ame-miR-3049-5p	rna25072	gene10876	LOC100578729	PREDICTED: uncharacterized protein LOC107998681 [Apis cerana]
ame-miR-31a-5p	rna25073	gene10877	LOC100577065	lymphocyte expansion molecule-like [Apis mellifera]
ame-miR-932-5p	rna25074	gene10878	LOC100577030	PREDICTED: pyroglutamylated RFamide peptide receptor-like isoform X2 [Apis dorsata]
ame-miR-6040-3p	rna25084	gene10879	LOC408457	PREDICTED: protein LSM12 homolog A-like isoform X3 [Apis dorsata]
ame-miR-993-3p	rna25098	gene10885	LOC102654839	uncharacterized protein LOC102654839 [Apis mellifera]
ame-miR-276-3p	rna25102	gene10888	LOC410505	E3 ubiquitin-protein ligase RING1 [Apis mellifera]
ame-miR-276-3p	rna25124	gene10897	LOC410511	protein CLEC16A homolog isoform X1 [Apis mellifera]
ame-miR-184-3p	rna25128	gene10900	LOC410514	uncharacterized protein LOC410514 isoform X1 [Apis mellifera]
ame-miR-6040-3p	rna25136	gene10901	LOC410515	uncharacterized protein LOC410515 [Apis mellifera]
ame-miR-276-3p	rna25156	gene10907	LOC410517	extracellular serine/threonine protein CG31145 [Apis mellifera]
ame-miR-124-3p	rna25168	gene10913	LOC408463	uncharacterized protein LOC408463 isoform X1 [Apis mellifera]
ame-miR-3785-3p	rna25186	gene10917	LOC552735	uncharacterized protein LOC552735 [Apis mellifera]
ame-miR-184-3p	rna25187	gene10918	LOC726791	intraflagellar transport protein 140 homolog [Apis mellifera]
ame-miR-281-3p	rna25189	gene10920	LOC113219218	uncharacterized protein LOC113219218 [Apis mellifera]
ame-miR-11-3p	rna25190	gene10921	LOC551303	hexosaminidase D [Apis mellifera]
ame-miR-281-3p	rna25206	gene10931	LOC724420	transcription factor stalky [Apis mellifera]
ame-miR-3049-5p	rna25211	gene10935	LOC724594	ADP-ribosylation factor-like protein 4C [Bombus terrestris]
ame-miR-276-3p	rna25253	gene10958	LOC408465	PREDICTED: vesicle-associated membrane protein 2-like isoform X1 [Apis dorsata]
ame-miR-92b-3p	rna25282	gene10968	LOC725502	homeobox protein ARX [Apis mellifera]
ame-miR-11-3p	rna25283	gene10969	LOC410525	retinal rod rhodopsin-sensitive cGMP 3',5'-cyclic phosphodiesterase subunit delta [Apis mellifera]
ame-miR-279c-3p	rna25290	gene10973	LOC410527	probable cation-transporting ATPase 13A3 isoform X1 [Apis mellifera]
ame-miR-3477-5p	rna25293	gene10974	LOC406146	hyaluronidase isoform X1 [Apis mellifera]
ame-miR-932-5p	rna25296	gene10976	LOC100578877	uncharacterized protein LOC100578877 [Apis mellifera]
ame-miR-92b-3p	rna25298	gene10977	LOC725754	uncharacterized protein LOC725754 isoform X1 [Apis mellifera]
ame-miR-11-3p	rna25313	gene10979	LOC725784	uncharacterized protein LOC725784 [Apis mellifera]
ame-miR-124-3p	rna25332	gene10987	LOC100578776	uncharacterized protein LOC100578776 isoform X1 [Apis mellifera]
ame-miR-92b-3p	rna25348	gene10992	LOC410535	protein lozenge isoform X5 [Apis mellifera]
ame-miR-3049-5p	rna25361	gene10995	LOC410537	protein lozenge [Apis mellifera]
ame-miR-279c-3p	rna25374	gene10999	LOC726276	uncharacterized protein LOC726276 [Apis mellifera]
ame-miR-125-5p	rna25383	gene11004	LOC410541	E3 ubiquitin-protein ligase Topors [Apis mellifera]
ame-miR-92b-3p	rna25385	gene11006	LOC410542	ras association domain-containing protein 8 isoform X1 [Apis mellifera]
ame-miR-3477-5p	rna25400	gene11015	LOC550799	DAZ-associated protein 2 isoform X1 [Apis mellifera]
ame-miR-3477-5p	rna25405	gene11016	LOC726527	protein FAM136A [Apis mellifera]
ame-miR-31a-5p	rna25441	gene11029	LOC100578515	uncharacterized protein LOC100578515 isoform X1 [Apis mellifera]
ame-miR-3477-5p	rna25467	gene11041	LOC410545	CLIP-associating protein 1-A isoform X10 [Apis mellifera]
ame-miR-279c-3p	rna25483	gene11045	LOC408481	chloride intracellular channel exc-4 [Apis mellifera]
ame-miR-92b-3p	rna25492	gene11051	LOC107963986	centrosomal protein of 162 kDa isoform X1 [Apis mellifera]
ame-miR-11-3p	rna25497	gene11054	Reck	reversion-inducing-cysteine-rich protein with kazal motifs isoform X1 [Apis mellifera]
ame-miR-125-5p	rna25529	gene11065	LOC410553	POU domain, class 4, transcription factor 1 [Apis mellifera]
ame-miR-3785-3p	rna25545	gene11078	LOC727121	uncharacterized protein LOC727121 [Apis mellifera]
ame-miR-3049-5p	rna2556	gene1074	LOC724763	odorant receptor 9a [Apis mellifera]
ame-miR-31a-5p	rna25623	gene11106	LOC727235	protein enabled isoform X1 [Apis mellifera]
ame-miR-31a-5p	rna25625	gene11107	LOC727238	histone-lysine N-methyltransferase ash1 isoform X1 [Apis mellifera]
ame-miR-92c-3p	rna25645	gene11115	Blop	opsin, blue-sensitive [Apis mellifera]
ame-miR-279c-3p	rna25668	gene11119	LOC410567	zinc transporter ZIP11 isoform X1 [Apis mellifera]
ame-miR-281-3p	rna25672	gene11121	LOC727284	transcription factor Sox-10 isoform X1 [Apis mellifera]
ame-miR-3477-5p	rna2568	gene1080	LOC724835	PREDICTED: uncharacterized protein LOC107994239 [Apis cerana]
ame-miR-92b-3p	rna25708	gene11139	LOC100576461	uncharacterized protein LOC100576461 [Apis mellifera]
ame-miR-932-5p	rna25709	gene11140	LOC408500	endothelin-converting enzyme homolog isoform X1 [Apis mellifera]
ame-miR-932-5p	rna2571	gene1081	LOC724903	protein tipE isoform X1 [Apis mellifera]
ame-miR-124-3p	rna25715	gene11142	LOC102653748	growth/differentiation factor 8 [Apis mellifera]
ame-miR-11-3p	rna25751	gene11153	LOC408442	bone morphogenetic protein receptor type-1B isoform X1 [Apis mellifera]
ame-miR-11-3p	rna25756	gene11156	Metrn	meteorin precursor [Apis mellifera]
ame-miR-279c-3p	rna25766	gene11159	LOC410566	putative inorganic phosphate cotransporter isoform X1 [Apis mellifera]
ame-miR-124-3p	rna25793	gene11166	LOC411463	PH and SEC7 domain-containing protein 2 isoform X1 [Apis mellifera]
ame-miR-3477-5p	rna25798	gene11167	LOC413973	probable tubulin polyglutamylase TTLL9 [Apis mellifera]
ame-miR-11-3p	rna25801	gene11169	LOC100576614	probable ATP-dependent RNA helicase ddx42 [Apis mellifera]
ame-miR-124-3p	rna25805	gene11170	LOC724789	STAM-binding protein isoform X1 [Apis mellifera]
ame-miR-125-5p	rna25817	gene11177	Mad	MAX dimerization protein [Apis mellifera]
ame-miR-11-3p	rna2584	gene1084	LOC724991	phosphatidylinositol 4-phosphate 5-kinase type-1 alpha isoform X10 [Apis mellifera]
ame-miR-92b-3p	rna25856	gene11196	LOC411797	protein cereblon [Apis mellifera]
ame-miR-11-3p	rna25877	gene11200	LOC411827	PREDICTED: origin recognition complex subunit 2 isoform X1 [Megachile rotundata]
ame-miR-932-5p	rna25885	gene11202	LOC552553	huntingtin-interacting protein K [Bombus terrestris]
ame-miR-279c-3p	rna25890	gene11205	LOC411958	ankyrin repeat domain-containing protein 12 isoform X2 [Apis mellifera]
ame-miR-184-3p	rna25895	gene11206	LOC409573	zinc finger protein 260 isoform X1 [Apis mellifera]
ame-miR-11-3p	rna25901	gene11207	LOC100578556	putative uncharacterized protein DDB_G0282133 isoform X1 [Apis mellifera]
ame-miR-993-3p	rna25910	gene11209	LOC113219268	uncharacterized protein LOC113219268 isoform X1 [Apis mellifera]
ame-miR-11-3p	rna25948	gene11229	LOC726566	WD repeat-containing protein 60 isoform X1 [Apis mellifera]
ame-miR-92b-3p	rna25955	gene11235	LOC551525	putative vacuolar protein sorting-associated protein TDA6 [Apis mellifera]
ame-miR-124-3p	rna25967	gene11246	LOC551984	coiled-coil domain-containing protein R3HCC1L isoform X1 [Apis mellifera]
ame-miR-31a-5p	rna25981	gene11253	LOC727223	uncharacterized protein LOC727223 isoform X1 [Apis mellifera]
ame-miR-281-3p	rna25991	gene11255	LOC726887	PREDICTED: uncharacterized protein LOC102678196 [Apis dorsata]
ame-miR-124-3p	rna26026	gene11267	LOC410151	retinal homeobox protein Rx2 [Apis mellifera]
ame-miR-276-3p	rna26033	gene11270	Argk	arginine kinase isoform X1 [Apis mellifera]
ame-miR-3477-5p	rna26038	gene11272	LOC724207	phospholipid scramblase 2 isoform X1 [Apis mellifera]
ame-miR-3477-5p	rna2604	gene1088	LOC100577365	homeobox protein invected isoform X1 [Apis mellifera]
ame-miR-281-3p	rna26054	gene11277	LOC411901	DDB1- and CUL4-associated factor 7 [Apis mellifera]
ame-miR-125-5p	rna26091	gene11290	LOC409513	CD9 antigen isoform X1 [Apis mellifera]
ame-miR-3477-5p	rna26144	gene11317	LOC725503	uncharacterized protein LOC725503 isoform X1 [Apis mellifera]
ame-miR-3477-5p	rna26153	gene11318	LOC552258	hippocampus abundant transcript 1 protein isoform X1 [Apis mellifera]
ame-miR-276-3p	rna26157	gene11320	LOC408547	toxin 3FTx-Lei1 [Apis mellifera]
ame-miR-3477-5p	rna26162	gene11324	LOC408548	MICOS complex subunit Mic60 isoform X1 [Apis mellifera]
ame-miR-932-5p	rna26173	gene11328	LOC552099	hypothetical protein WN51_11550 [Melipona quadrifasciata]
ame-miR-3477-5p	rna26179	gene11333	LOC551969	serine protease HTRA2, mitochondrial [Apis mellifera]
ame-miR-276-3p	rna26180	gene11334	LOC102653832	uncharacterized protein LOC102653832 [Apis mellifera]
ame-miR-11-3p	rna26185	gene11338	LOC413755	attractin isoform X1 [Apis mellifera]
ame-miR-11-3p	rna26199	gene11342	LOC551825	nuclear hormone receptor HR96 isoform X1 [Apis mellifera]
ame-miR-11-3p	rna26210	gene11348	LOC410632	G protein-coupled receptor kinase 2 [Apis mellifera]
ame-miR-92b-3p	rna26213	gene11350	LOC408544	lysyl oxidase homolog 3 isoform X1 [Apis mellifera]
ame-miR-279c-3p	rna26216	gene11351	LOC726228	protein bride of sevenless isoform X1 [Apis mellifera]
ame-miR-125-5p	rna26227	gene11358	LOC408543	RING finger protein 44 isoform X1 [Apis mellifera]
ame-miR-31a-5p	rna2625	gene1100	LOC100577522	uncharacterized protein LOC100577522 [Apis mellifera]
ame-miR-11-3p	rna26287	gene11389	LOC724295	protein phosphatase 1 regulatory subunit 3C-B [Apis mellifera]
ame-miR-276-3p	rna26295	gene11392	LOC100576221	zinc finger protein 26 [Apis mellifera]
ame-miR-993-3p	rna2632	gene1101	LOC551356	nesprin-1 isoform X4 [Apis mellifera]
ame-miR-3785-3p	rna26323	gene11409	LOC724847	uncharacterized protein LOC724847 isoform X1 [Apis mellifera]
ame-miR-276-3p	rna26330	gene11413	LOC412774	uncharacterized protein LOC412774 isoform X1 [Apis mellifera]
ame-miR-932-5p	rna26355	gene11424	LOC102656029	homeobox protein Hmx [Apis mellifera]
ame-miR-92b-3p	rna26356	gene11425	LOC725504	homeobox protein ARX [Apis mellifera]
ame-miR-932-5p	rna26364	gene11430	LOC725622	uncharacterized protein LOC725622 [Apis mellifera]
ame-miR-279c-3p	rna2637	gene1103	LOC551280	hypothetical protein APICC_07027 [Apis cerana cerana]
ame-miR-279c-3p	rna26370	gene11434	LOC725729	uncharacterized protein LOC725729 [Apis mellifera]
ame-miR-3477-5p	rna26388	gene11449	LOC726155	uncharacterized protein LOC726155 [Apis mellifera]
ame-miR-3785-3p	rna26397	gene11457	LOC410626	sodium-coupled monocarboxylate transporter 1 [Apis mellifera]
ame-miR-3049-5p	rna26401	gene11460	LOC726331	alpha-2A adrenergic receptor [Apis mellifera]
ame-miR-6040-3p	rna26413	gene11464	LOC726457	PREDICTED: uncharacterized protein LOC107996320 isoform X1 [Apis cerana]
ame-miR-281-3p	rna26415	gene11465	LOC410623	ionotropic receptor 93a isoform X1 [Apis mellifera]
ame-miR-11-3p	rna26431	gene11472	LOC411570	PREDICTED: TPPP family protein CG45057 [Apis florea]
ame-miR-31a-5p	rna26478	gene11499	LOC408536	angiotensin-converting enzyme isoform X1 [Apis mellifera]
ame-miR-31a-5p	rna26484	gene11501	LOC102655810	proline-rich protein 4-like [Apis mellifera]
ame-miR-184-3p	rna26488	gene11505	Wat	uncharacterized protein LOC406065 isoform X1 [Apis mellifera]
ame-miR-932-5p	rna26514	gene11519	LOC408533	mitogen-activated protein kinase kinase kinase 15 isoform X1 [Apis mellifera]
ame-miR-993-3p	rna2652	gene1108	LOC551069	diacylglycerol kinase 1 isoform X1 [Apis mellifera]
ame-miR-11-3p	rna26557	gene11547	LOC552849	polyadenylate-binding protein-interacting protein 2 isoform X1 [Apis mellifera]
ame-miR-184-3p	rna26559	gene11548	LOC409667	BCL2/adenovirus E1B 19 kDa protein-interacting protein 3 isoform X1 [Apis mellifera]
ame-miR-281-3p	rna26571	gene11552	LOC409666	ABC transporter G family member 20 isoform X1 [Apis mellifera]
ame-miR-932-5p	rna26607	gene11555	LOC409665	LIM domain and actin-binding protein 1 isoform X25 [Apis mellifera]
ame-miR-6044-5p	rna26612	gene11559	LOC726068	uncharacterized protein LOC726068 [Apis mellifera]
ame-miR-932-5p	rna26631	gene11571	LOC102656905	nuclear receptor-binding factor 2 [Apis mellifera]
ame-miR-276-3p	rna26643	gene11574	Adar	adenosine deaminase acting on RNA [Apis mellifera]
ame-miR-993-3p	rna26648	gene11577	DopR2	dopamine receptor 2 [Apis mellifera]
ame-miR-276-3p	rna26670	gene11592	LOC410609	disintegrin and metalloproteinase domain-containing protein 10-like isoform X1 [Apis mellifera]
ame-miR-31a-5p	rna26682	gene11600	LOC409318	Kv channel-interacting protein 1 isoform X1 [Apis mellifera]
ame-miR-3477-5p	rna26689	gene11604	LOC409321	mothers against decapentaplegic homolog 4 isoform X1 [Apis mellifera]
ame-miR-11-3p	rna26722	gene11619	LOC100577783	protein Skeletor, isoforms B/C isoform X1 [Apis mellifera]
ame-miR-11-3p	rna26742	gene11629	LOC408523	protein TRC8 homolog [Apis mellifera]
ame-miR-184-3p	rna26756	gene11638	LOC408522	ADP-ribosylation factor-like protein 3 [Apis mellifera]
ame-miR-11-3p	rna26760	gene11641	Mblk-1	mushroom body large-type Kenyon cell-specific protein 1 isoform X1 [Apis mellifera]
ame-miR-3477-5p	rna26773	gene11648	LOC406096	type I inositol 1,4,5-trisphosphate 5-phosphatase [Apis mellifera]
ame-miR-276-3p	rna26785	gene11651	LOC552816	vesicular integral-membrane protein VIP36 isoform X1 [Apis mellifera]
ame-miR-92b-3p	rna26787	gene11652	LOC724160	uncharacterized protein LOC724160 isoform X1 [Apis mellifera]
ame-miR-3477-5p	rna26790	gene11653	LOC100577656	uncharacterized protein LOC100577656 [Apis mellifera]
ame-miR-11-3p	rna2680	gene1125	LOC408579	thrombospondin type-1 domain-containing protein 4 isoform X1 [Apis mellifera]
ame-miR-11-3p	rna26804	gene11661	LOC412478	nuclear inhibitor of protein phosphatase 1 isoform X1 [Bombus terrestris]
ame-miR-11-3p	rna26808	gene11665	Lop1	rhodopsin, long-wavelength [Apis mellifera]
ame-miR-125-5p	rna26824	gene11674	LOC552800	metal transporter CNNM4 isoform X1 [Apis mellifera]
ame-miR-11-3p	rna2685	gene1127	LOC408577	phosphatidylinositol 3-kinase regulatory subunit alpha isoform X2 [Apis mellifera]
ame-miR-932-5p	rna26879	gene11684	LOC113219265	trypsin-1-like [Apis mellifera]
ame-miR-11-3p	rna26883	gene11689	LOC408512	origin recognition complex subunit 1 [Apis mellifera]
ame-miR-124-3p	rna26890	gene11696	LOC413742	signal transducer and activator of transcription 5B [Apis mellifera]
ame-miR-3049-5p	rna26908	gene11709	LOC410585	DE-cadherin isoform X1 [Apis mellifera]
ame-miR-276-3p	rna26919	gene11714	LOC726069	atrial natriuretic peptide receptor 1 isoform X1 [Apis mellifera]
ame-miR-279c-3p	rna26937	gene11723	LOC408510	uncharacterized protein LOC408510 [Apis mellifera]
ame-miR-3477-5p	rna26956	gene11737	LOC408517	synaptic vesicular amine transporter isoform X1 [Apis mellifera]
ame-miR-279c-3p	rna26964	gene11740	LOC726476	alpha-1,6-mannosyl-glycoprotein 2-beta-N-acetylglucosaminyltransferase isoform X1 [Apis mellifera]
ame-miR-92c-3p	rna26980	gene11744	LOC726510	M-phase inducer phosphatase 1 isoform X1 [Apis mellifera]
ame-miR-124-3p	rna26986	gene11746	LOC726548	regulator of G-protein signaling loco isoform X1 [Apis mellifera]
ame-miR-6044-5p	rna27007	gene11757	LOC100577209	SRR1-like protein [Apis mellifera]
ame-miR-125-5p	rna27022	gene11765	LOC551945	membrane-associated protein Hem [Apis mellifera]
ame-miR-184-3p	rna27044	gene11777	LOC726898	carbonic anhydrase 3 [Apis mellifera]
ame-miR-92b-3p	rna27051	gene11780	LOC412795	cadherin-99C isoform X1 [Apis mellifera]
ame-miR-993-3p	rna27066	gene11786	LOC411611	tachykinin-like peptides receptor 99D [Apis mellifera]
ame-miR-6044-5p	rna27072	gene11790	LOC409680	tubby-related protein 4 isoform X1 [Apis mellifera]
ame-miR-3477-5p	rna27085	gene11795	LOC726948	suppressor of lurcher protein 1 isoform X1 [Apis mellifera]
ame-miR-92b-3p	rna27095	gene11801	LOC408508	uncharacterized protein LOC408508 isoform X1 [Apis mellifera]
ame-miR-3049-5p	rna27097	gene11802	LOC410581	uncharacterized protein LOC410581 [Apis mellifera]
ame-miR-31a-5p	rna27100	gene11804	LOC408507	WD repeat-containing protein 44 isoform X1 [Apis mellifera]
ame-miR-279c-3p	rna27114	gene11809	LOC410578	sodium- and chloride-dependent betaine transporter isoform X1 [Apis mellifera]
ame-miR-31a-5p	rna27123	gene11812	LOC410577	acid sphingomyelinase-like phosphodiesterase 3a isoform X1 [Apis mellifera]
ame-miR-932-5p	rna27127	gene11813	GstD1	glutathione S-transferase D1 isoform X1 [Apis mellifera]
ame-miR-3477-5p	rna27154	gene11825	LOC409377	transitional endoplasmic reticulum ATPase TER94 [Apis mellifera]
ame-miR-932-5p	rna27161	gene11829	LOC410575	dual specificity mitogen-activated protein kinase kinase 4 [Apis mellifera]
ame-miR-6044-5p	rna27162	gene11830	LOC100576194	forkhead box protein J1 [Apis mellifera]
ame-miR-11-3p	rna27163	gene11831	LOC410573	nephrin isoform X3 [Apis mellifera]
ame-miR-11-3p	rna2717	gene1133	LOC551731	rho GTPase-activating protein 190 [Apis mellifera]
ame-miR-279c-3p	rna27205	gene11846	LOC412828	ubiquitin carboxyl-terminal hydrolase MINDY-3 homolog [Apis mellifera]
ame-miR-92b-3p	rna2721	gene1135	LOC100576169	uncharacterized protein LOC100576169 [Apis mellifera]
ame-miR-3785-3p	rna27244	gene11874	LOC113219358	PREDICTED: LOW QUALITY PROTEIN: uncharacterized protein LOC105736982 [Apis florea]
ame-miR-124-3p	rna2728	gene1136	LOC410083	membrane-associated guanylate kinase, WW and PDZ domain-containing protein 1 isoform X1 [Apis mellifera]
ame-miR-3049-5p	rna27289	gene11897	LOC412187	broad-complex core protein isoforms 1/2/3/4/5 isoform X1 [Apis mellifera]
ame-miR-993-3p	rna27312	gene11907	LOC726251	uncharacterized protein LOC726251 [Apis mellifera]
ame-miR-932-5p	rna27319	gene11909	LOC100577347	SET and MYND domain-containing protein 4 isoform X1 [Apis mellifera]
ame-miR-124-3p	rna27328	gene11913	LOC412031	S-phase kinase-associated protein 2 isoform X1 [Apis mellifera]
ame-miR-3477-5p	rna27335	gene11915	LOC412470	MAP kinase-interacting serine/threonine-protein kinase 1 isoform X1 [Apis mellifera]
ame-miR-6040-3p	rna27361	gene11933	LOC409384	heat shock protein 60A [Apis mellifera]
ame-miR-92b-3p	rna27436	gene11965	LOC413633	serine/threonine-protein kinase BRSK2 isoform X1 [Apis mellifera]
ame-miR-92b-3p	rna27461	gene11971	LOC100576709	mitogen-activated protein kinase-binding protein 1 isoform X10 [Apis mellifera]
ame-miR-3785-3p	rna27484	gene11982	LOC413385	uncharacterized protein LOC413385 [Apis mellifera]
ame-miR-6044-5p	rna27498	gene11989	LOC724468	uncharacterized protein LOC724468 [Apis mellifera]
ame-miR-279c-3p	rna2752	gene1147	LOC410689	ELAV-like protein 1 isoform X10 [Apis mellifera]
ame-miR-932-5p	rna27524	gene12005	LOC413789	elongation of very long chain fatty acids protein AAEL008004 [Apis mellifera]
ame-miR-124-3p	rna27530	gene12007	LOC409638	elongation of very long chain fatty acids protein AAEL008004 isoform X1 [Apis mellifera]
ame-miR-281-3p	rna27622	gene12054	LOC551848	protocadherin-like wing polarity protein stan isoform X1 [Apis mellifera]
ame-miR-124-3p	rna27628	gene12057	LOC551165	innexin inx3 [Apis mellifera]
ame-miR-279c-3p	rna27631	gene12059	LOC551039	dihydrolipoyl dehydrogenase, mitochondrial [Apis mellifera]
ame-miR-6044-5p	rna27683	gene12089	LOC410643	homeobox protein abdominal-A homolog isoform X1 [Apis mellifera]
ame-miR-125-5p	rna27695	gene12093	Antp	homeobox protein H90 [Apis mellifera]
ame-miR-932-5p	rna27743	gene12109	LOC410648	homeotic protein proboscipedia [Apis mellifera]
ame-miR-184-3p	rna27769	gene12120	LOC100577697	uncharacterized protein LOC100577697 isoform X1 [Apis mellifera]
ame-miR-184-3p	rna2778	gene1150	LOC552141	beta-1,4-N-acetylgalactosaminyltransferase bre-4 [Apis mellifera]
ame-miR-92b-3p	rna2779	gene1151	LOC552167	IWS1-like protein isoform X1 [Apis mellifera]
ame-miR-276-3p	rna27796	gene12137	LOC410649	PREDICTED: tyrosine-protein kinase Btk29A-like isoform X4 [Apis dorsata]
ame-miR-11-3p	rna27867	gene12167	LOC550989	palmitoyltransferase ZDHHC15B isoform X1 [Apis mellifera]
ame-miR-993-3p	rna27885	gene12174	LOC412357	GA-binding protein subunit beta-1 isoform X1 [Apis mellifera]
ame-miR-281-3p	rna27904	gene12178	LOC409655	uncharacterized protein LOC409655 isoform X10 [Apis mellifera]
ame-miR-279c-3p	rna2791	gene1155	LOC724950	integrin beta-PS [Apis mellifera]
ame-miR-11-3p	rna2792	gene1156	LOC552251	homeobox protein aristaless [Apis mellifera]
ame-miR-276-3p	rna2794	gene1157	LOC409027	leucine-rich repeat and calponin homology domain-containing protein 1 isoform X1 [Apis mellifera]
ame-miR-3477-5p	rna27941	gene12181	LOC412890	A disintegrin and metalloproteinase with thrombospondin motifs 3 [Apis mellifera]
ame-miR-11-3p	rna27951	gene12188	LOC409891	cell division cycle and apoptosis regulator protein 1 [Apis mellifera]
ame-miR-276-3p	rna27952	gene12189	LOC726021	uncharacterized protein LOC726021 isoform X10 [Apis mellifera]
ame-miR-11-3p	rna28013	gene12223	LOC100576384	tyrosine-protein phosphatase 10D isoform X1 [Apis mellifera]
ame-miR-125-5p	rna28023	gene12228	LOC410655	lachesin [Apis mellifera]
ame-miR-279c-3p	rna2805	gene1162	LOC409792	electrogenic sodium bicarbonate cotransporter 1 isoform X18 [Apis mellifera]
ame-miR-11-3p	rna28063	gene12234	LOC413408	scavenger receptor class B member 1 [Apis mellifera]
ame-miR-6044-5p	rna28094	gene12250	LOC410659	golgin subfamily A member 1 isoform X1 [Apis mellifera]
ame-miR-92c-3p	rna28125	gene12267	LOC102655737	neural-cadherin isoform X1 [Apis mellifera]
ame-miR-31a-5p	rna28202	gene12296	LOC726834	mitochondrial inner membrane protease ATP23 homolog isoform X3 [Apis mellifera]
ame-miR-92b-3p	rna28287	gene12334	LOC113219367	uncharacterized protein LOC102656321 [Apis mellifera]
ame-miR-276-3p	rna2832	gene1165	LOC413500	protein Wnt-10b [Apis mellifera]
ame-miR-932-5p	rna2836	gene1166	LOC409937	Neither inactivation nor afterpotential protein C [Apis cerana cerana]
ame-miR-3049-5p	rna2867	gene1176	LOC410686	semaphorin-1A isoform X1 [Apis mellifera]
ame-miR-279c-3p	rna2871	gene1178	LOC410685	inactive tyrosine-protein kinase 7 [Apis mellifera]
ame-miR-932-5p	rna2876	gene1180	LOC410684	homeobox protein OTX1 A isoform X1 [Apis mellifera]
ame-miR-279c-3p	rna2913	gene1201	LOC412777	sodium/potassium/calcium exchanger Nckx30C isoform X1 [Apis mellifera]
ame-miR-11-3p	rna2921	gene1203	LOC726349	actin-binding LIM protein 1 isoform X12 [Apis mellifera]
ame-miR-125-5p	rna2934	gene1204	LOC413574	26S proteasome non-ATPase regulatory subunit 2 [Apis mellifera]
ame-miR-993-3p	rna2935	gene1205	LOC413575	facilitated trehalose transporter Tret1 [Apis mellifera]
ame-miR-11-3p	rna2937	gene1207	LOC100578467	protein Star [Apis mellifera]
ame-miR-993-3p	rna2952	gene1216	LOC726591	coiled-coil domain-containing protein 13 [Apis mellifera]
ame-miR-124-3p	rna2962	gene1222	LOC551725	PREDICTED: importin-7-like isoform X1 [Apis dorsata]
ame-miR-6040-3p	rna2966	gene1224	LOC409226	FAS-associated factor 1 isoform X1 [Apis mellifera]
ame-miR-124-3p	rna2989	gene1236	LOC551633	PREDICTED: pleckstrin homology domain-containing family F member 2-like [Apis dorsata]
ame-miR-279c-3p	rna300	gene135	LOC100578696	uncharacterized protein LOC100578696 [Apis mellifera]
ame-miR-276-3p	rna3001	gene1246	LOC724195	B-cell receptor CD22 isoform X1 [Apis mellifera]
ame-miR-3049-5p	rna3028	gene1260	LOC413968	dystrophin, isoforms A/C/F/G/H isoform X10 [Apis mellifera]
ame-miR-6040-3p	rna3048	gene1268	LOC725079	GATA zinc finger domain-containing protein 14 [Apis mellifera]
ame-miR-124-3p	rna3049	gene1269	LOC100576454	protein stum isoform X1 [Apis mellifera]
ame-miR-11-3p	rna3127	gene1299	LOC113218850	PREDICTED: alpha-endosulfine [Apis florea]
ame-miR-3477-5p	rna3130	gene1301	LOC724146	paired box protein Pax-6 isoform X1 [Apis mellifera]
ame-miR-92b-3p	rna3132	gene1302	LOC724196	retinal homeobox protein Rx1 [Apis mellifera]
ame-miR-31a-5p	rna3134	gene1304	LOC724282	PREDICTED: homeobox protein orthopedia-like [Apis dorsata]
ame-miR-932-5p	rna3164	gene1321	LOC410662	lachesin isoform X1 [Apis mellifera]
ame-miR-932-5p	rna3168	gene1323	LOC725106	UDP-glucuronosyltransferase 1-8 [Apis mellifera]
ame-miR-3785-3p	rna3196	gene1335	LOC725415	BTB/POZ domain-containing protein KCTD16 [Apis mellifera]
ame-miR-11-3p	rna3197	gene1336	LOC551941	LOW QUALITY PROTEIN: uncharacterized protein LOC551941 [Apis mellifera]
ame-miR-3477-5p	rna3209	gene1343	LOC408645	glutamate receptor ionotropic, kainate 2 isoform X1 [Apis mellifera]
ame-miR-932-5p	rna3214	gene1344	LOC410788	glutamate receptor ionotropic, kainate 2 isoform X1 [Apis mellifera]
ame-miR-3785-3p	rna3223	gene1349	LOC410785	plexin-A4 [Apis mellifera]
ame-miR-92b-3p	rna3289	gene1375	LOC725154	serine protease snake isoform X1 [Apis mellifera]
ame-miR-3477-5p	rna3311	gene1380	LOC411548	protein phosphatase 1 regulatory subunit 16A isoform X1 [Apis mellifera]
ame-miR-92b-3p	rna3324	gene1384	LOC100578883	uncharacterized protein LOC100578883 [Apis mellifera]
ame-miR-932-5p	rna3336	gene1390	LOC725460	hemicentin-1 isoform X1 [Apis mellifera]
ame-miR-993-3p	rna334	gene155	LOC724238	paired box protein Pax-6 isoform X1 [Apis mellifera]
ame-miR-3049-5p	rna3381	gene1398	LOC551320	schwannomin-interacting protein 1 homolog isoform X1 [Apis mellifera]
ame-miR-993-3p	rna3387	gene1400	ROCK2	Rho-associated, coiled-coil containing protein kinase 2 [Apis mellifera]
ame-miR-125-5p	rna3429	gene1411	LOC100577142	G-protein coupled receptor Mth [Apis mellifera]
ame-miR-124-3p	rna3430	gene1412	LOC410780	PREDICTED: mitochondrial sodium/hydrogen exchanger 9B2 isoform X1 [Apis cerana]
ame-miR-932-5p	rna3488	gene1439	LOC550992	thioredoxin reductase-like selenoprotein T homolog CG3887 [Apis mellifera]
ame-miR-281-3p	rna35	gene17	LOC113219398	MATH and LRR domain-containing protein PFE0570w-like [Apis mellifera]
ame-miR-3477-5p	rna3552	gene1479	LOC410776	protein 60A [Apis mellifera]
ame-miR-3049-5p	rna3608	gene1503	LOC410756	regulating synaptic membrane exocytosis protein 1 isoform X1 [Apis mellifera]
ame-miR-11-3p	rna3614	gene1506	LOC410755	putative tyramine receptor [Apis mellifera]
ame-miR-3049-5p	rna365	gene173	LOC408623	endophilin-A isoform X2 [Apis mellifera]
ame-miR-11-3p	rna3650	gene1526	LOC100577920	uncharacterized protein LOC100577920 [Apis mellifera]
ame-miR-276-3p	rna3651	gene1527	LOC100577882	uncharacterized protein LOC100577882 isoform X1 [Apis mellifera]
ame-miR-3477-5p	rna3653	gene1528	LOC102655202	uncharacterized protein LOC102655202 [Apis mellifera]
ame-miR-31a-5p	rna3658	gene1531	LOC410694	transcription factor collier isoform X1 [Apis mellifera]
ame-miR-993-3p	rna3663	gene1533	LOC113219412	fibroblast growth factor 17-like isoform X1 [Apis mellifera]
ame-miR-3785-3p	rna3677	gene1538	vas	ATP-dependent RNA helicase vasa isoform X1 [Apis mellifera]
ame-miR-11-3p	rna3688	gene1544	LOC552181	EEF1A lysine methyltransferase 2 [Apis mellifera]
ame-miR-31a-5p	rna3698	gene1547	LOC100577118	trace amine-associated receptor 9 isoform X1 [Apis mellifera]
ame-miR-279c-3p	rna3709	gene1551	LOC409105	uncharacterized protein LOC409105 [Apis mellifera]
ame-miR-11-3p	rna3738	gene1568	LOC727460	FERM domain-containing protein 5 isoform X1 [Apis mellifera]
ame-miR-3049-5p	rna3751	gene1573	LOC726053	EH domain-binding protein 1 isoform X1 [Apis mellifera]
ame-miR-11-3p	rna3793	gene1591	LOC726804	protein BTG2 [Apis mellifera]
ame-miR-92c-3p	rna3795	gene1593	LOC552370	neurofibromin [Apis mellifera]
ame-miR-932-5p	rna380	gene175	LOC113219103	probable mitochondrial import inner membrane translocase subunit Tim17 1 [Apis mellifera]
ame-miR-92b-3p	rna381	gene176	LOC100576147	fork head domain-containing protein FD4 [Apis mellifera]
ame-miR-3477-5p	rna3828	gene1609	LOC727168	1,4-alpha-glucan-branching enzyme isoform X1 [Apis mellifera]
ame-miR-124-3p	rna383	gene178	LOC410758	AF4/FMR2 family member 4 isoform X10 [Apis mellifera]
ame-miR-31a-5p	rna3838	gene1615	LOC552129	uncharacterized protein LOC552129 [Apis mellifera]
ame-miR-92b-3p	rna3965	gene1659	LOC412955	protein jim lovell [Apis mellifera]
ame-miR-184-3p	rna4003	gene1678	LOC102655706	uncharacterized protein LOC102655706 [Apis mellifera]
ame-miR-92b-3p	rna4067	gene1712	LOC412143	rho guanine nucleotide exchange factor 18 isoform X6 [Apis mellifera]
ame-miR-92b-3p	rna4076	gene1713	LOC100578537	UV radiation resistance-associated gene protein [Apis mellifera]
ame-miR-11-3p	rna409	gene186	LOC727399	protein numb isoform X1 [Apis mellifera]
ame-miR-11-3p	rna4090	gene1722	LOC100578885	putative transcription factor capicua isoform X1 [Apis mellifera]
ame-miR-3477-5p	rna4168	gene1745	LOC408715	lachesin isoform X1 [Apis mellifera]
ame-miR-281-3p	rna4176	gene1748	LOC412824	Golgi phosphoprotein 3 homolog sauron [Apis mellifera]
ame-miR-279c-3p	rna4182	gene1752	LOC408714	uncharacterized protein DDB_G0286591 [Apis mellifera]
ame-miR-11-3p	rna4186	gene1754	LOC100578727	uncharacterized protein LOC100578727 isoform X1 [Apis mellifera]
ame-miR-124-3p	rna4195	gene1756	LOC100576249	uncharacterized protein LOC100576249 [Apis mellifera]
ame-miR-6044-5p	rna4196	gene1757	LOC410897	coiled-coil domain-containing protein 124 [Apis mellifera]
ame-miR-6044-5p	rna4200	gene1761	LOC552020	neuromodulin isoform X1 [Apis mellifera]
ame-miR-279c-3p	rna4205	gene1764	LOC410895	pleckstrin homology-like domain family B member 1 isoform X1 [Apis mellifera]
ame-miR-11-3p	rna4213	gene1769	LOC410893	PREDICTED: transcription factor AP-2-epsilon isoform X1 [Apis cerana]
ame-miR-11-3p	rna425	gene193	LOC100578752	uncharacterized protein LOC100578752 [Apis mellifera]
ame-miR-92b-3p	rna4281	gene1800	Hiscl1	histamine-gated chloride channel 1 isoform X1 [Apis mellifera]
ame-miR-6044-5p	rna4299	gene1805	LOC413060	DNA-binding protein D-ETS-4 isoform X1 [Apis mellifera]
ame-miR-6044-5p	rna431	gene198	LOC409780	CUGBP Elav-like family member 1 isoform X11 [Apis mellifera]
ame-miR-124-3p	rna4320	gene1819	LOC725588	uncharacterized protein LOC725588 [Apis mellifera]
ame-miR-3477-5p	rna4321	gene1820	LOC725625	uncharacterized protein LOC725625 [Apis mellifera]
ame-miR-279c-3p	rna4323	gene1822	LOC100576512	U8-agatoxin-Ao1a isoform X1 [Apis mellifera]
ame-miR-11-3p	rna4332	gene1827	LOC408706	97 kDa heat shock protein isoform X2 [Apis mellifera]
ame-miR-3785-3p	rna4334	gene1828	LOC725826	caseinolytic peptidase B protein homolog [Apis mellifera]
ame-miR-31a-5p	rna4370	gene1848	LOC410884	phospholipase A1 [Apis mellifera]
ame-miR-11-3p	rna4405	gene1855	LOC410882	mucin-5AC isoform X8 [Apis mellifera]
ame-miR-11-3p	rna4435	gene1868	LOC727308	LOW QUALITY PROTEIN: ephrin-B2 [Bombus impatiens]
ame-miR-124-3p	rna4457	gene1879	LOC412330	ubiquitin-conjugating enzyme E2 H [Apis mellifera]
ame-miR-11-3p	rna4462	gene1882	LOC725325	glucose-6-phosphate 1-dehydrogenase isoform X1 [Apis mellifera]
ame-miR-11-3p	rna4469	gene1885	LOC411871	dual specificity tyrosine-phosphorylation-regulated kinase 2-like [Apis mellifera]
ame-miR-92c-3p	rna4486	gene1891	LOC409091	neurotrimin [Apis mellifera]
ame-miR-11-3p	rna4497	gene1897	LOC724599	chromodomain-helicase-DNA-binding protein 1 isoform X1 [Apis mellifera]
ame-miR-276-3p	rna4514	gene1909	LOC551772	zeta-sarcoglycan isoform X1 [Apis mellifera]
ame-miR-184-3p	rna4523	gene1914	LOC408699	high affinity cAMP-specific and IBMX-insensitive 3',5'-cyclic phosphodiesterase 8 isoform X1 [Apis mellifera]
ame-miR-11-3p	rna4657	gene1995	LOC408693	epidermal growth factor receptor kinase substrate 8 isoform X2 [Apis mellifera]
ame-miR-92c-3p	rna4670	gene1999	LOC408694	plastin-2 isoform X1 [Apis mellifera]
ame-miR-184-3p	rna4699	gene2016	LOC726899	death-associated inhibitor of apoptosis 1 [Apis mellifera]
ame-miR-3785-3p	rna4737	gene2034	LOC100577827	uncharacterized protein LOC100577827 [Apis mellifera]
ame-miR-993-3p	rna476	gene211	LOC408619	ubiquitin carboxyl-terminal hydrolase 3 isoform X1 [Apis mellifera]
ame-miR-279c-3p	rna4767	gene2055	LOC551364	homeobox protein SIX3 [Apis mellifera]
ame-miR-184-3p	rna4772	gene2059	LOC410870	proton channel OtopLc isoform X1 [Apis mellifera]
ame-miR-3049-5p	rna4787	gene2067	LOC408690	probable calcium-binding protein CML11 isoform X1 [Apis mellifera]
ame-miR-92b-3p	rna479	gene212	LOC408620	RNA-binding protein 42 [Apis mellifera]
ame-miR-11-3p	rna4791	gene2068	LOC100578801	uncharacterized protein LOC100578801 [Apis mellifera]
ame-miR-276-3p	rna4801	gene2075	LOC410866	LIM domain only protein 3 [Apis mellifera]
ame-miR-11-3p	rna4802	gene2076	LOC724851	LIM domain only protein 3 [Apis mellifera]
ame-miR-279c-3p	rna481	gene214	LOC408621	ER membrane protein complex subunit 7 [Apis mellifera]
ame-miR-11-3p	rna4817	gene2084	LOC410862	solute carrier family 41 member 3 isoform X1 [Apis mellifera]
ame-miR-276-3p	rna4819	gene2085	LOC102654726	uncharacterized protein LOC102654726 [Apis mellifera]
ame-miR-31a-5p	rna4834	gene2087	LOC551914	actin-like protein 6B [Bombus impatiens]
ame-miR-92b-3p	rna4844	gene2095	LOC100578072	uncharacterized protein LOC100578072 isoform X1 [Apis mellifera]
ame-miR-11-3p	rna4863	gene2105	LOC410853	irregular chiasm C-roughest protein isoform X1 [Apis mellifera]
ame-miR-3477-5p	rna4869	gene2108	Eaat-2	excitatory amino acid transporter 2 [Apis mellifera]
ame-miR-92b-3p	rna4877	gene2111	LOC551395	acetyl-CoA acetyltransferase, cytosolic [Apis mellifera]
ame-miR-6040-3p	rna488	gene218	LOC724535	uncharacterized protein LOC724535 isoform X1 [Apis mellifera]
ame-miR-92b-3p	rna4916	gene2113	LOC410852	protein Fe65 homolog isoform X1 [Apis mellifera]
ame-miR-184-3p	rna4926	gene2116	LOC410851	bicaudal D-related protein homolog [Apis mellifera]
ame-miR-92b-3p	rna4935	gene2122	LOC410848	PREDICTED: jmjC domain-containing histone demethylation protein 1-like [Apis dorsata]
ame-miR-993-3p	rna4956	gene2132	LOC552101	uncharacterized protein LOC552101 isoform X1 [Apis mellifera]
ame-miR-279c-3p	rna4960	gene2135	LOC552074	probable phospholipid-transporting ATPase IA isoform X1 [Apis mellifera]
ame-miR-3477-5p	rna4980	gene2141	LOC100577635	uncharacterized protein LOC100577635 isoform X1 [Apis mellifera]
ame-miR-3785-3p	rna4984	gene2142	LOC413130	RNA polymerase-associated protein CTR9 homolog [Apis mellifera]
ame-miR-932-5p	rna4998	gene2147	LOC725294	tyrosine-protein phosphatase 99A isoform X1 [Apis mellifera]
ame-miR-932-5p	rna5010	gene2150	LOC410831	casein kinase I isoform X10 [Apis mellifera]
ame-miR-11-3p	rna5032	gene2159	LOC725758	regulator of G-protein signaling 7-binding protein A [Apis mellifera]
ame-miR-276-3p	rna5048	gene2169	LOC410829	uncharacterized protein LOC410829 isoform X1 [Apis mellifera]
ame-miR-279c-3p	rna5061	gene2173	LOC551121	dipeptidase 1 isoform X1 [Apis mellifera]
ame-miR-993-3p	rna5065	gene2174	LOC726230	uncharacterized protein LOC726230 isoform X2 [Apis mellifera]
ame-miR-276-3p	rna507	gene228	LOC414017	protein Daple isoform X1 [Apis mellifera]
ame-miR-124-3p	rna5088	gene2186	LOC550663	putative oxidoreductase GLYR1 homolog [Apis mellifera]
ame-miR-11-3p	rna5089	gene2187	LOC410825	leucine-rich repeat and immunoglobulin-like domain-containing nogo receptor-interacting protein 3 [Apis mellifera]
ame-miR-932-5p	rna5113	gene2194	LOC410824	spondin-1 [Apis mellifera]
ame-miR-279c-3p	rna5116	gene2195	LOC410823	PREDICTED: transient receptor potential-gamma protein isoform X1 [Apis florea]
ame-miR-993-3p	rna5133	gene2199	LOC410821	PREDICTED: tetraspanin-9 [Apis florea]
ame-miR-276-3p	rna5157	gene2210	LOC410820	proton channel OtopLc isoform X1 [Apis mellifera]
ame-miR-3785-3p	rna5162	gene2211	LOC410819	proton channel OtopLc isoform X1 [Apis mellifera]
ame-miR-92b-3p	rna5181	gene2216	LOC100578654	uncharacterized protein LOC100578654 isoform X1 [Apis mellifera]
ame-miR-11-3p	rna5186	gene2219	LOC102653940	cyclin-dependent kinase inhibitor 1 [Apis mellifera]
ame-miR-279c-3p	rna5197	gene2222	LOC100578484	Lysosome-associated membrane glycoprotein 1 [Habropoda laboriosa]
ame-miR-3477-5p	rna5198	gene2223	LOC100578412	uncharacterized protein LOC100578412 [Apis mellifera]
ame-miR-92b-3p	rna5199	gene2224	LOC107966086	uncharacterized protein LOC107966086 [Apis mellifera]
ame-miR-184-3p	rna5200	gene2225	LOC408664	homeodomain-interacting protein kinase 2 isoform X10 [Apis mellifera]
ame-miR-281-3p	rna5222	gene2229	LOC102656585	CD151 antigen isoform X1 [Apis mellifera]
ame-miR-92c-3p	rna5275	gene2247	LOC725893	uncharacterized protein LOC725893 isoform X1 [Apis mellifera]
ame-miR-276-3p	rna5304	gene2258	LOC410838	ubiquitin-conjugating enzyme E2 R2 isoform X1 [Apis mellifera]
ame-miR-125-5p	rna5307	gene2260	Jtb	glutathione S-transferase C-terminal domain-containing protein [Apis mellifera]
ame-miR-124-3p	rna5309	gene2262	LOC408678	OTU domain-containing protein 7B [Apis mellifera]
ame-miR-11-3p	rna5314	gene2263	LOC552747	glucosidase 2 subunit beta [Apis mellifera]
ame-miR-124-3p	rna5315	gene2264	LOC726231	GRB2-associated-binding protein 2 isoform X8 [Apis mellifera]
ame-miR-11-3p	rna5414	gene2303	LOC409151	Ataxin-2 [Apis cerana cerana]
ame-miR-92b-3p	rna5436	gene2313	LOC409086	caprin homolog [Apis mellifera]
ame-miR-276-3p	rna5443	gene2318	LOC725070	DNA fragmentation factor subunit alpha [Apis mellifera]
ame-miR-11-3p	rna5475	gene2327	LOC724852	LHFPL tetraspan subfamily member 6 protein isoform X1 [Apis mellifera]
ame-miR-281-3p	rna5484	gene2333	LOC410811	PREDICTED: ras GTPase-activating protein 1 [Apis florea]
ame-miR-279c-3p	rna5511	gene2351	LOC409034	uncharacterized protein LOC409034 [Apis mellifera]
ame-miR-281-3p	rna5517	gene2354	LOC725626	RNA-binding protein squid [Apis mellifera]
ame-miR-92c-3p	rna5519	gene2356	LOC100578899	muscle calcium channel subunit alpha-1 [Apis mellifera]
ame-miR-124-3p	rna5528	gene2358	LOC413209	dnaJ homolog subfamily C member 2 isoform X1 [Apis mellifera]
ame-miR-31a-5p	rna5532	gene2360	LOC413207	Na(+)/H(+) exchange regulatory cofactor NHE-RF1 [Apis mellifera]
ame-miR-993-3p	rna5534	gene2361	LOC409821	twitchin isoform X16 [Apis mellifera]
ame-miR-3049-5p	rna5601	gene2370	LOC410796	histone lysine demethylase PHF8 isoform X1 [Apis mellifera]
ame-miR-281-3p	rna5610	gene2375	LOC726128	leucine-rich repeats and immunoglobulin-like domains protein 3 [Apis mellifera]
ame-miR-31a-5p	rna5634	gene2386	LOC726375	bone morphogenetic protein 2-B [Apis mellifera]
ame-miR-6044-5p	rna5654	gene2394	LOC410801	PREDICTED: cathepsin J-like [Apis dorsata]
ame-miR-92b-3p	rna5660	gene2398	LOC410803	solute carrier family 41 member 1 isoform X1 [Apis mellifera]
ame-miR-92b-3p	rna5677	gene2402	LOC410805	open rectifier potassium channel protein 1 isoform X1 [Apis mellifera]
ame-miR-3477-5p	rna5805	gene2415	LOC551485	uncharacterized protein LOC551485 isoform X1 [Apis mellifera]
ame-miR-3049-5p	rna5815	gene2421	LOC551755	transmembrane protein 35A isoform X1 [Apis mellifera]
ame-miR-6040-3p	rna5830	gene2423	LOC410161	afadin isoform X12 [Apis mellifera]
ame-miR-993-3p	rna5860	gene2436	LOC409242	protein PRRC2C isoform X1 [Apis mellifera]
ame-miR-279c-3p	rna5881	gene2449	LOC412432	uncharacterized protein LOC412432 isoform X1 [Apis mellifera]
ame-miR-11-3p	rna5926	gene2476	LOC724227	synaptic vesicle glycoprotein 2B [Apis mellifera]
ame-miR-11-3p	rna5927	gene2477	LOC100578349	PREDICTED: uncharacterized protein LOC100866320 [Apis florea]
ame-miR-932-5p	rna5948	gene2497	Pten	phosphatase and tensin-like [Apis mellifera]
ame-miR-279c-3p	rna5980	gene2510	LOC409703	Delphilin [Apis cerana cerana]
ame-miR-3785-3p	rna5983	gene2511	LOC724301	paired mesoderm homeobox protein 1-like isoform X1 [Apis mellifera]
ame-miR-3477-5p	rna6006	gene2523	LOC413488	protein vav isoform X1 [Apis mellifera]
ame-miR-3477-5p	rna6033	gene2538	LOC100577147	uncharacterized protein LOC100577147 isoform X1 [Apis mellifera]
ame-miR-932-5p	rna6054	gene2548	LOC413391	homeobox protein MSX-2 [Apis mellifera]
ame-miR-932-5p	rna6058	gene2551	LOC100576953	adenylate kinase 8 [Apis mellifera]
ame-miR-3477-5p	rna6059	gene2552	LOC413390	ATP-binding cassette sub-family F member 1 [Apis mellifera]
ame-miR-3477-5p	rna6060	gene2553	LOC413389	dual specificity mitogen-activated protein kinase kinase hemipterous [Apis mellifera]
ame-miR-31a-5p	rna6061	gene2554	LOC413388	histone-lysine N-methyltransferase EHMT1 isoform X3 [Apis mellifera]
ame-miR-11-3p	rna6100	gene2557	LOC408763	homeobox protein extradenticle isoform X1 [Apis mellifera]
ame-miR-3049-5p	rna6123	gene2568	LOC410975	uncharacterized protein LOC410975 isoform X2 [Apis mellifera]
ame-miR-31a-5p	rna6131	gene2571	LOC107964189	uncharacterized protein LOC107964189 [Apis mellifera]
ame-miR-92b-3p	rna6152	gene2585	LOC410973	PREDICTED: mediator of RNA polymerase II transcription subunit 22 [Megachile rotundata]
ame-miR-3049-5p	rna6159	gene2591	LOC725829	uncharacterized protein LOC725829 isoform X1 [Apis mellifera]
ame-miR-31a-5p	rna6171	gene2597	LOC410970	rab GTPase-activating protein 1-like [Apis mellifera]
ame-miR-3477-5p	rna6172	gene2598	LOC408759	protein FAM102A isoform X4 [Apis mellifera]
ame-miR-92b-3p	rna6187	gene2604	LOC413448	raf homolog serine/threonine-protein kinase Raf [Apis mellifera]
ame-miR-932-5p	rna6216	gene2621	LOC724510	neuropathy target esterase sws isoform X1 [Apis mellifera]
ame-miR-279c-3p	rna6231	gene2624	LOC551458	leucine-rich repeat-containing protein 20 isoform X2 [Apis mellifera]
ame-miR-11-3p	rna6248	gene2632	E74	ecdysteroid-regulated gene E74 isoform X1 [Apis mellifera]
ame-miR-124-3p	rna6275	gene2638	LOC410969	ras-related protein Rab-9A isoform X1 [Apis mellifera]
ame-miR-276-3p	rna6291	gene2645	LOC100578165	uncharacterized protein LOC100578165 isoform X1 [Apis mellifera]
ame-miR-3477-5p	rna6300	gene2650	LOC413987	Polypeptide N-acetylgalactosaminyltransferase [Apis cerana cerana]
ame-miR-3477-5p	rna6306	gene2652	LOC413874	probable ATP-dependent RNA helicase DDX31 [Apis mellifera]
ame-miR-92b-3p	rna6316	gene2655	LOC725590	homeobox protein B-H2-like [Apis mellifera]
ame-miR-281-3p	rna6324	gene2660	LOC408755	DNA replication complex GINS protein PSF2 isoform X1 [Apis mellifera]
ame-miR-932-5p	rna6350	gene2671	LOC725894	protein rhomboid isoform X1 [Apis mellifera]
ame-miR-184-3p	rna6368	gene2674	LOC113218555	uncharacterized protein LOC113218555 [Apis mellifera]
ame-miR-92b-3p	rna6376	gene2677	LOC409498	kinase suppressor of Ras 2 [Apis mellifera]
ame-miR-932-5p	rna6392	gene2683	LOC414029	ABC transporter A family member 1 [Apis mellifera]
ame-miR-276-3p	rna6393	gene2684	LOC107964212	tubulin polyglutamylase complex subunit 2 [Apis mellifera]
ame-miR-11-3p	rna6401	gene2689	LOC411412	monocarboxylate transporter 12 [Apis mellifera]
ame-miR-31a-5p	rna6423	gene2702	uzip	unzipped isoform X1 [Apis mellifera]
ame-miR-125-5p	rna6468	gene2722	LOC412419	ribosomal protein S6 kinase beta-1 [Apis mellifera]
ame-miR-124-3p	rna6469	gene2723	LOC410091	ras guanine nucleotide exchange factor P isoform X1 [Apis mellifera]
ame-miR-124-3p	rna6488	gene2728	LOC410093	geminin isoform X1 [Apis mellifera]
ame-miR-124-3p	rna6519	gene2744	LOC724947	lactosylceramide 1,3-N-acetyl-beta-D-glucosaminyltransferase [Apis mellifera]
ame-miR-276-3p	rna6524	gene2748	LOC100577174	ras-responsive element-binding protein 1 isoform X1 [Apis mellifera]
ame-miR-3477-5p	rna6538	gene2753	LOC412843	phosphoenolpyruvate carboxykinase [GTP] isoform X1 [Apis mellifera]
ame-miR-993-3p	rna6576	gene2769	LOC100577242	LOW QUALITY PROTEIN: sterile alpha and TIR motif-containing protein 1 [Apis mellifera]
ame-miR-276-3p	rna6588	gene2773	LOC113218650	serine/threonine-protein kinase NLK2 isoform X1 [Apis mellifera]
ame-miR-276-3p	rna6594	gene2774	LOC410956	serine/threonine-protein kinase NLK2 isoform X1 [Apis mellifera]
ame-miR-31a-5p	rna6629	gene2785	LOC410958	ubiquitin-like modifier-activating enzyme 1 [Apis mellifera]
ame-miR-124-3p	rna663	gene303	LOC100578445	uncharacterized protein LOC100578445 isoform X1 [Apis mellifera]
ame-miR-276-3p	rna6632	gene2786	LOC410959	kinesin-like protein KIF12 isoform X1 [Apis mellifera]
ame-miR-124-3p	rna6634	gene2788	LOC410960	myosin-IB isoform X1 [Apis mellifera]
ame-miR-276-3p	rna6655	gene2794	LOC413314	neuronal cell adhesion molecule isoform X2 [Apis mellifera]
ame-miR-125-5p	rna6670	gene2795	LOC409865	protein retinal degeneration B isoform X1 [Apis mellifera]
ame-miR-3477-5p	rna6675	gene2798	LOC410953	MLX-interacting protein isoform X1 [Apis mellifera]
ame-miR-993-3p	rna6682	gene2801	osp	protein outspread [Apis mellifera]
ame-miR-184-3p	rna6693	gene2803	LOC100577047	uncharacterized protein LOC100577047 isoform X1 [Apis mellifera]
ame-miR-3477-5p	rna6708	gene2807	LOC410944	ATP-binding cassette sub-family C member Sur isoform X1 [Apis mellifera]
ame-miR-92b-3p	rna6716	gene2812	LOC113218554	zinc finger protein 708-like [Apis mellifera]
ame-miR-92c-3p	rna6788	gene2850	LOC552278	protein-tyrosine sulfotransferase [Apis mellifera]
ame-miR-932-5p	rna6798	gene2853	LOC413341	helicase domino isoform X1 [Apis mellifera]
ame-miR-932-5p	rna6804	gene2856	LOC552192	uncharacterized protein LOC552192 isoform X1 [Apis mellifera]
ame-miR-11-3p	rna6806	gene2857	LOC409872	TRPL translocation defect protein 14 isoform X1 [Apis mellifera]
ame-miR-11-3p	rna6816	gene2861	LOC102654331	tubulin polyglutamylase TTLL4-like [Apis mellifera]
ame-miR-276-3p	rna6823	gene2864	LOC413738	uncharacterized protein LOC413738 isoform X1 [Apis mellifera]
ame-miR-276-3p	rna6834	gene2871	LOC725792	MDS1 and EVI1 complex locus protein EVI1-B-like isoform X5 [Apis mellifera]
ame-miR-3785-3p	rna6840	gene2873	LOC410938	polypeptide N-acetylgalactosaminyltransferase 13 isoform X1 [Apis mellifera]
ame-miR-11-3p	rna6845	gene2875	LOC551745	integrator complex subunit 10 isoform X1 [Apis mellifera]
ame-miR-932-5p	rna6899	gene2892	LOC413689	Solute carrier family [Apis cerana cerana]
ame-miR-31a-5p	rna6900	gene2893	LOC412855	Down syndrome cell adhesion molecule-like protein Dscam2 isoform X1 [Apis mellifera]
ame-miR-184-3p	rna6937	gene2907	LOC411893	cytochrome P450 315a1, mitochondrial isoform X1 [Apis mellifera]
ame-miR-3477-5p	rna694	gene318	LOC410043	ornithine decarboxylase [Apis mellifera]
ame-miR-993-3p	rna696	gene319	LOC409468	A disintegrin and metalloproteinase with thrombospondin motifs 8 isoform X1 [Apis mellifera]
ame-miR-6044-5p	rna6963	gene2922	LOC409893	Protein alan shepard [Apis cerana cerana]
ame-miR-932-5p	rna7018	gene2942	LOC412111	vigilin [Apis mellifera]
ame-miR-92b-3p	rna7032	gene2950	LOC408741	ras-related protein Rab-37 isoform X1 [Apis mellifera]
ame-miR-3477-5p	rna7050	gene2956	LOC100578925	protein Tob1 [Apis mellifera]
ame-miR-184-3p	rna7077	gene2966	LOC410933	PREDICTED: putative serine/threonine-protein kinase F31E3.2-like isoform X2 [Apis dorsata]
ame-miR-3477-5p	rna7093	gene2976	LOC726130	beta-3 adrenergic receptor isoform X1 [Apis mellifera]
ame-miR-932-5p	rna7110	gene2985	LOC113218659	uncharacterized protein LOC113218659 [Apis mellifera]
ame-miR-92b-3p	rna7116	gene2989	LOC724214	gametogenetin-binding protein 2-like [Apis mellifera]
ame-miR-92c-3p	rna7130	gene2998	LOC724651	amphoterin-induced protein 2-like [Apis mellifera]
ame-miR-124-3p	rna7151	gene3007	LOC413089	protein spinster isoform X1 [Apis mellifera]
ame-miR-281-3p	rna7223	gene3036	LOC725895	multiple epidermal growth factor-like domains protein 8 isoform X1 [Apis mellifera]
ame-miR-6044-5p	rna7235	gene3041	LOC409856	guanine nucleotide-releasing factor 2 isoform X1 [Apis mellifera]
ame-miR-124-3p	rna7254	gene3044	LOC413289	LOW QUALITY PROTEIN: neurogenic locus Notch protein [Apis mellifera]
ame-miR-932-5p	rna7261	gene3050	LOC551826	bromodomain-containing protein 2 isoform X1 [Apis mellifera]
ame-miR-932-5p	rna7272	gene3053	LOC724344	probable Ras GTPase-activating protein isoform X10 [Apis mellifera]
ame-miR-11-3p	rna7308	gene3057	LOC410924	serine/threonine-protein phosphatase 6 catalytic subunit [Bombus terrestris]
ame-miR-279c-3p	rna7315	gene3058	LOC410923	dynamin isoform X10 [Apis mellifera]
ame-miR-279c-3p	rna7327	gene3062	LOC724652	uncharacterized protein LOC724652 isoform X1 [Apis mellifera]
ame-miR-279c-3p	rna7401	gene3102	LOC410918	protein tramtrack, alpha isoform isoform X1 [Apis mellifera]
ame-miR-3477-5p	rna742	gene337	LOC410033	B-cell CLL/lymphoma 7 protein family member B isoform X1 [Apis mellifera]
ame-miR-3477-5p	rna7444	gene3118	LOC100577620	NA
ame-miR-11-3p	rna7465	gene3132	LOC100576333	nucleoredoxin [Apis mellifera]
ame-miR-11-3p	rna7468	gene3135	LOC412599	arfaptin-2 [Apis mellifera]
ame-miR-125-5p	rna7483	gene3145	LOC412956	heparan sulfate glucosamine 3-O-sulfotransferase 1 isoform X1 [Apis mellifera]
ame-miR-276-3p	rna7513	gene3154	LOC100578706	uncharacterized protein LOC100578706 isoform X1 [Apis mellifera]
ame-miR-3049-5p	rna7518	gene3156	LOC724737	trichohyalin [Apis mellifera]
ame-miR-276-3p	rna7525	gene3159	LOC724780	G-protein coupled receptor Mth2 [Apis mellifera]
ame-miR-3477-5p	rna7532	gene3163	LOC410916	translocation protein SEC62 isoform X1 [Apis mellifera]
ame-miR-279c-3p	rna7545	gene3170	LOC410913	sodium/potassium-transporting ATPase subunit alpha [Apis mellifera]
ame-miR-125-5p	rna7566	gene3175	LOC413503	TWiK family of potassium channels protein 18-like [Apis mellifera]
ame-miR-92b-3p	rna7582	gene3186	LOC408725	protein sickie [Apis mellifera]
ame-miR-279c-3p	rna7595	gene3191	LOC725591	protein crumbs isoform X1 [Apis mellifera]
ame-miR-11-3p	rna7609	gene3200	LOC725864	bromodomain-containing protein 4 isoform X1 [Apis mellifera]
ame-miR-993-3p	rna7611	gene3201	LOC408722	sodium/potassium-transporting ATPase subunit beta-2 [Apis mellifera]
ame-miR-276-3p	rna7647	gene3218	LOC408721	neurocalcin homolog [Apis mellifera]
ame-miR-993-3p	rna7654	gene3219	LOC726283	Neuronal calcium sensor 2 [Atta colombica]
ame-miR-932-5p	rna7668	gene3224	LOC551673	serine/threonine-protein kinase tousled-like 2 isoform X1 [Apis mellifera]
ame-miR-276-3p	rna7691	gene3228	LOC726305	M-phase inducer phosphatase isoform X5 [Apis mellifera]
ame-miR-31a-5p	rna7715	gene3239	LOC726072	putative defense protein 3 [Apis mellifera]
ame-miR-276-3p	rna7734	gene3251	LOC726377	eclosion hormone [Apis mellifera]
ame-miR-31a-5p	rna7740	gene3253	LOC412013	chorion peroxidase isoform X1 [Apis mellifera]
ame-miR-92b-3p	rna7746	gene3258	LOC412235	caspase-1 [Apis mellifera]
ame-miR-92c-3p	rna7787	gene3273	LOC726755	pyrokinin-like receptor 2 isoform X1 [Apis mellifera]
ame-miR-124-3p	rna7825	gene3289	LOC551746	transcriptional activator cubitus interruptus isoform X1 [Apis mellifera]
ame-miR-276-3p	rna7888	gene3314	LOC102654533	protein pangolin, isoforms A/H/I/S [Apis mellifera]
ame-miR-11-3p	rna79	gene28	LOC100578621	uncharacterized protein LOC100578621 isoform X1 [Apis mellifera]
ame-miR-279c-3p	rna791	gene361	LOC411406	zinc metalloproteinase nas-13 isoform X2 [Apis mellifera]
ame-miR-11-3p	rna7935	gene3330	LOC413669	protein lap4 isoform X11 [Apis mellifera]
ame-miR-276-3p	rna7939	gene3334	LOC411907	cytoplasmic polyadenylation element-binding protein 1 isoform X1 [Apis mellifera]
ame-miR-11-3p	rna7952	gene3339	LOC726949	uncharacterized protein LOC726949 isoform X1 [Apis mellifera]
ame-miR-31a-5p	rna7961	gene3341	LOC100578557	solute carrier family 46 member 3 isoform X1 [Apis mellifera]
ame-miR-92b-3p	rna7967	gene3346	LOC409774	PREDICTED: testican-1-like [Apis dorsata]
ame-miR-92b-3p	rna8007	gene3368	LOC727092	POU domain, class 2, transcription factor 1 isoform X1 [Apis mellifera]
ame-miR-92b-3p	rna8011	gene3370	LOC411054	polypeptide N-acetylgalactosaminyltransferase 2 isoform X1 [Apis mellifera]
ame-miR-125-5p	rna8020	gene3375	LOC411052	PREDICTED: vesicular glutamate transporter 2-like isoform X1 [Apis dorsata]
ame-miR-993-3p	rna8026	gene3377	LOC411050	glutamate receptor ionotropic, kainate 2 isoform X1 [Apis mellifera]
ame-miR-276-3p	rna8076	gene3403	LOC724189	PREDICTED: uncharacterized protein LOC102678156 [Apis dorsata]
ame-miR-3785-3p	rna812	gene371	LOC725345	ras-like protein family member 10B [Apis mellifera]
ame-miR-184-3p	rna8134	gene3426	LOC100577614	uncharacterized protein LOC100577614 isoform X1 [Apis mellifera]
ame-miR-932-5p	rna8156	gene3443	LOC551852	ubiquitin-conjugating enzyme E2-17 kDa isoform X1 [Apis mellifera]
ame-miR-932-5p	rna8159	gene3445	LOC551257	microtubule-associated protein Jupiter isoform X1 [Apis mellifera]
ame-miR-31a-5p	rna816	gene374	LOC725419	ADP-ribosylation factor-like protein 6-interacting protein 4 [Apis mellifera]
ame-miR-184-3p	rna8168	gene3450	LOC408814	gamma-secretase subunit Aph-1 [Apis mellifera]
ame-miR-932-5p	rna8175	gene3452	Camkii	calcium/calmodulin-dependent protein kinase II [Apis mellifera]
ame-miR-92c-3p	rna8228	gene3457	LOC412727	cytosolic carboxypeptidase-like protein 5 [Apis mellifera]
ame-miR-124-3p	rna8230	gene3458	LOC725645	uncharacterized protein LOC725645 isoform X1 [Apis mellifera]
ame-miR-932-5p	rna8240	gene3462	LOC409560	eukaryotic translation initiation factor 4B [Apis mellifera]
ame-miR-92b-3p	rna8243	gene3464	LOC413508	RNA-binding protein Rsf1 [Apis mellifera]
ame-miR-279c-3p	rna825	gene378	LOC100576291	uncharacterized protein LOC100576291 isoform X1 [Apis mellifera]
ame-miR-932-5p	rna8326	gene3504	LOC551614	calpain-D isoform X1 [Apis mellifera]
ame-miR-276-3p	rna8392	gene3534	LOC100576383	mannosyl-oligosaccharide 1,2-alpha-mannosidase IA isoform X1 [Apis mellifera]
ame-miR-92b-3p	rna84	gene29	LOC726446	uncharacterized protein LOC726446 [Apis mellifera]
ame-miR-3477-5p	rna8440	gene3562	LOC411036	two pore potassium channel protein sup-9 [Apis mellifera]
ame-miR-92b-3p	rna8443	gene3563	LOC724604	LOW QUALITY PROTEIN: uncharacterized protein LOC724604 [Apis mellifera]
ame-miR-124-3p	rna8444	gene3564	LOC102654736	PREDICTED: zinc finger protein 569-like isoform X5 [Apis florea]
ame-miR-92b-3p	rna8451	gene3570	LOC724511	zinc finger protein 665 [Apis mellifera]
ame-miR-92b-3p	rna8482	gene3576	LOC408810	rap guanine nucleotide exchange factor 2 isoform X11 [Apis mellifera]
ame-miR-184-3p	rna8495	gene3581	LOC100577798	uncharacterized protein LOC100577798 isoform X1 [Apis mellifera]
ame-miR-276-3p	rna8499	gene3582	LOC412801	mediator of RNA polymerase II transcription subunit 12 [Apis mellifera]
ame-miR-11-3p	rna85	gene30	LOC100578600	uncharacterized protein LOC100578600 [Apis mellifera]
ame-miR-993-3p	rna8523	gene3599	LOC100578579	uncharacterized protein LOC100578579 isoform X1 [Apis mellifera]
ame-miR-11-3p	rna8532	gene3606	LOC413371	mothers against decapentaplegic homolog 6 [Apis mellifera]
ame-miR-993-3p	rna8565	gene3617	LOC113218719	uncharacterized protein LOC113218719 [Apis mellifera]
ame-miR-11-3p	rna8586	gene3628	LOC102654975	protein bric-a-brac 1-like isoform X1 [Apis mellifera]
ame-miR-92b-3p	rna8593	gene3629	LOC724888	ras association domain-containing protein 2 [Apis mellifera]
ame-miR-281-3p	rna86	gene31	LOC410771	WD repeat-containing protein 47 isoform X1 [Apis mellifera]
ame-miR-276-3p	rna8621	gene3644	LOC725254	endothelial zinc finger protein induced by tumor necrosis factor alpha [Apis mellifera]
ame-miR-3477-5p	rna8626	gene3649	LOC100578672	putative uncharacterized protein DDB_G0271606 [Apis mellifera]
ame-miR-11-3p	rna8628	gene3651	LOC100578248	uncharacterized serine-rich protein C215.13 [Apis mellifera]
ame-miR-31a-5p	rna8634	gene3655	LOC100577562	probable LIM domain-containing serine/threonine-protein kinase DDB_G0286997 isoform X1 [Apis mellifera]
ame-miR-279c-3p	rna8637	gene3656	LOC725701	PREDICTED: sialin-like isoform X2 [Apis florea]
ame-miR-279c-3p	rna866	gene396	LOC552187	leucine-rich repeat-containing protein 4 [Apis mellifera]
ame-miR-3477-5p	rna8694	gene3680	LOC408801	protein split ends isoform X4 [Apis mellifera]
ame-miR-31a-5p	rna8713	gene3685	LOC409051	ankyrin-3 isoform X6 [Apis mellifera]
ame-miR-3049-5p	rna8740	gene3691	LOC724740	fork head domain transcription factor slp2 [Apis mellifera]
ame-miR-31a-5p	rna8758	gene3702	LOC724481	uncharacterized protein LOC724481 isoform X1 [Apis mellifera]
ame-miR-31a-5p	rna8808	gene3721	Gr10	gustatory receptor 10 isoform X1 [Apis mellifera]
ame-miR-11-3p	rna8810	gene3722	LOC408917	mitogen-activated protein kinase 15 isoform X1 [Apis mellifera]
ame-miR-3477-5p	rna8814	gene3725	LOC411207	CCAAT/enhancer-binding protein [Apis cerana cerana]
ame-miR-276-3p	rna8815	gene3726	LOC725311	PREDICTED: longitudinals lacking protein-like isoform X1 [Eufriesea mexicana]
ame-miR-184-3p	rna8837	gene3738	LOC411018	uncharacterized protein LOC411018 isoform X1 [Apis mellifera]
ame-miR-3477-5p	rna8846	gene3742	LOC725993	multidrug resistance-associated protein 7 [Apis mellifera]
ame-miR-279c-3p	rna8851	gene3744	LOC726045	apoptosis-resistant E3 ubiquitin protein ligase 1 isoform X2 [Apis mellifera]
ame-miR-279c-3p	rna8858	gene3747	Dl	dorsal protein isoform A [Apis mellifera]
ame-miR-3477-5p	rna8865	gene3748	LOC551774	WASH complex subunit CCDC53 [Eufriesea mexicana]
ame-miR-279c-3p	rna8871	gene3752	LOC726159	PREDICTED: transportin-3 [Apis florea]
ame-miR-279c-3p	rna8921	gene3774	LOC552841	intraflagellar transport protein 57 homolog isoform X1 [Apis mellifera]
ame-miR-276-3p	rna8963	gene3794	LOC102656934	stress-induced-phosphoprotein 1 [Apis mellifera]
ame-miR-92b-3p	rna9048	gene3809	LOC725627	clotting factor B, partial [Apis mellifera]
ame-miR-3785-3p	rna905	gene418	LOC414021	PREDICTED: uncharacterized protein LOC102680500 isoform X6 [Apis dorsata]
ame-miR-932-5p	rna9075	gene3828	LOC107964319	calmodulin-lysine N-methyltransferase [Apis mellifera]
ame-miR-92b-3p	rna9077	gene3830	LOC410999	L-2-hydroxyglutarate dehydrogenase, mitochondrial isoform X1 [Apis mellifera]
ame-miR-11-3p	rna9108	gene3848	LOC410989	menin [Apis mellifera]
ame-miR-31a-5p	rna9188	gene3869	LOC107964338	transient receptor potential-gamma protein [Apis mellifera]
ame-miR-184-3p	rna9206	gene3877	LOC726827	coiled-coil domain-containing protein 170 isoform X1 [Apis mellifera]
ame-miR-932-5p	rna9214	gene3881	LOC100578368	uncharacterized protein LOC100578368 [Apis mellifera]
ame-miR-993-3p	rna9224	gene3887	LOC551961	V-type proton ATPase subunit G [Apis mellifera]
ame-miR-11-3p	rna9225	gene3888	LOC412897	E3 ubiquitin-protein ligase MYLIP isoform X1 [Apis mellifera]
ame-miR-11-3p	rna9233	gene3893	LOC409658	uncharacterized protein LOC409658 isoform X1 [Apis mellifera]
ame-miR-31a-5p	rna9247	gene3901	LOC550918	ATP-binding cassette sub-family G member 4 isoform X1 [Apis mellifera]
ame-miR-31a-5p	rna9250	gene3903	LOC410987	uncharacterized protein LOC410987 isoform X1 [Apis mellifera]
ame-miR-3477-5p	rna930	gene422	LOC113219329	uncharacterized protein LOC113219329 [Apis mellifera]
ame-miR-92b-3p	rna9303	gene3916	LOC411917	NAD-dependent protein deacetylase sirtuin-1 isoform X1 [Apis mellifera]
ame-miR-124-3p	rna9369	gene3947	LOC100577397	trichohyalin [Apis mellifera]
ame-miR-11-3p	rna9409	gene3956	LOC100577272	uncharacterized protein LOC100577272 [Apis mellifera]
ame-miR-124-3p	rna9414	gene3959	LOC408769	excitatory amino acid transporter isoform X1 [Bombus terrestris]
ame-miR-932-5p	rna9453	gene3972	LOC551185	GTP-binding protein 1 [Apis mellifera]
ame-miR-276-3p	rna9464	gene3980	LOC551466	CAAX prenyl protease 1 homolog isoform X1 [Apis mellifera]
ame-miR-31a-5p	rna9469	gene3984	LOC412268	transcription initiation factor IIA subunit 1 [Apis mellifera]
ame-miR-11-3p	rna9471	gene3986	PHRF1	PHD and ring finger domains 1 [Apis mellifera]
ame-miR-31a-5p	rna9511	gene4005	LOC725098	tight junction protein ZO-1 isoform X1 [Apis mellifera]
ame-miR-11-3p	rna9529	gene4016	LOC409581	PREDICTED: F-actin-capping protein subunit beta-like isoform X1 [Apis dorsata]
ame-miR-31a-5p	rna9555	gene4033	LOC726806	ataxin-10 isoform X1 [Apis mellifera]
ame-miR-124-3p	rna9566	gene4041	LOC408822	uncharacterized protein LOC408822 isoform X1 [Apis mellifera]
ame-miR-11-3p	rna9576	gene4044	LOC411060	dnaJ homolog subfamily C member 13 isoform X2 [Apis mellifera]
ame-miR-276-3p	rna9592	gene4054	LOC411809	enolase-phosphatase E1 [Apis mellifera]
ame-miR-3477-5p	rna9628	gene4074	LOC100576449	protein patched isoform X1 [Apis mellifera]
ame-miR-993-3p	rna9633	gene4076	LOC551982	PREDICTED: UPF0692 protein CG33108 isoform X1 [Apis florea]
ame-miR-92b-3p	rna9640	gene4077	LOC725093	phosphofurin acidic cluster sorting protein 2 isoform X1 [Apis mellifera]
ame-miR-3477-5p	rna9659	gene4085	LOC413929	egl nine homolog 1 isoform X1 [Apis mellifera]
ame-miR-31a-5p	rna9666	gene4089	LOC113218789	uncharacterized protein LOC113218789 [Apis mellifera]
ame-miR-124-3p	rna9676	gene4093	LOC100576603	PREDICTED: LOW QUALITY PROTEIN: uncharacterized protein LOC105736570 [Apis florea]
ame-miR-932-5p	rna9680	gene4096	LOC725074	omega-conotoxin-like protein 1 [Apis mellifera]
ame-miR-11-3p	rna969	gene439	LOC724536	uncharacterized protein LOC724536 [Apis mellifera]
ame-miR-3477-5p	rna9697	gene4105	LOC412859	hemicentin-2 isoform X1 [Apis mellifera]
ame-miR-3477-5p	rna9737	gene4128	LOC413128	putative ferric-chelate reductase 1 homolog isoform X1 [Apis mellifera]
ame-miR-124-3p	rna9765	gene4146	LOC413021	papilin isoform X1 [Apis mellifera]
ame-miR-993-3p	rna9787	gene4156	LOC551897	Bardet-Biedl syndrome 4 protein homolog isoform X1 [Apis mellifera]
ame-miR-11-3p	rna9819	gene4169	LOC725015	monocarboxylate transporter 3 isoform X5 [Apis mellifera]
ame-miR-281-3p	rna9824	gene4170	LOC411065	monocarboxylate transporter 14 isoform X1 [Apis mellifera]
ame-miR-11-3p	rna9833	gene4171	LOC552195	PREDICTED: uncharacterized protein LOC107996543 isoform X1 [Apis cerana]
ame-miR-3477-5p	rna9848	gene4178	LOC411070	Histone-lysine N-methyltransferase, H3 lysine-79 specific [Apis cerana cerana]
ame-miR-124-3p	rna9867	gene4189	LOC408827	carbonic anhydrase 1 [Apis mellifera]
ame-miR-276-3p	rna9935	gene4214	LOC726284	regulator of G-protein signaling 17 isoform X1 [Apis mellifera]
ame-miR-31a-5p	rna9940	gene4215	LOC100578665	uncharacterized protein LOC100578665 [Apis mellifera]
ame-miR-3477-5p	rna9991	gene4240	LOC552764	eukaryotic translation initiation factor 2A [Apis mellifera]
miRNA ID	Transcript ID	Gene ID	Symbol	Gene Annoation

## Sheet: Table S6
Table S6 Predicted target genes of differentially expressed miRNAs confirmed in the FB vs. NEB comparison
miRNA ID	Transcript ID	Gene ID	Symbol	Gene Annoation
ame-miR-12-5p	rna10	gene4	LOC726145	ubiquitin-conjugating enzyme E2-22 kDa isoform X1 [Bombus terrestris]
ame-miR-210-3p	rna10009	gene4249	LOC408831	ribosome-releasing factor 2, mitochondrial [Apis mellifera]
ame-miR-6052-5p	rna10057	gene4272	LOC724607	calcium-independent protein kinase C isoform X4 [Apis mellifera]
ame-miR-283-5p	rna10064	gene4273	LOC413171	myosin-I heavy chain isoform X1 [Apis mellifera]
ame-miR-210-3p	rna10070	gene4276	LOC413170	kinesin-like protein Klp98A isoform X1 [Apis mellifera]
ame-miR-92b-3p	rna10075	gene4277	LOC413169	presenilin-1 [Apis mellifera]
ame-miR-12-5p	rna10086	gene4279	LOC551830	ral GTPase-activating protein subunit alpha-1 isoform X1 [Apis mellifera]
ame-miR-305-5p	rna10094	gene4280	LOC100577396	uncharacterized protein LOC100577396 [Apis mellifera]
ame-miR-12-5p	rna10096	gene4281	LOC413366	homeobox protein SIX1 isoform X2 [Apis mellifera]
ame-miR-31a-5p	rna10107	gene4285	LOC551747	basic-leucine zipper transcription factor A [Apis mellifera]
ame-miR-8-3p	rna10125	gene4293	LOC410109	ubiquitin carboxyl-terminal hydrolase 34 [Apis mellifera]
ame-miR-305-5p	rna10127	gene4295	LOC409456	AT-rich interactive domain-containing protein 4B isoform X1 [Apis mellifera]
ame-miR-12-5p	rna1014	gene463	LOC409957	synaptotagmin-4 [Apis mellifera]
ame-miR-6040-3p	rna10173	gene4322	LOC411086	protein jagged-1 isoform X1 [Apis mellifera]
ame-miR-3791-3p	rna10192	gene4328	LOC552079	homeobox protein homothorax isoform X1 [Apis mellifera]
ame-miR-993-3p	rna102	gene38	Emc	extra macrochaetae [Apis mellifera]
ame-miR-210-3p	rna10209	gene4336	LOC412965	synaptotagmin-14 isoform X1 [Apis mellifera]
ame-miR-210-3p	rna10218	gene4342	LOC409818	sodium/calcium exchanger 1 isoform X1 [Apis mellifera]
ame-miR-31a-5p	rna10232	gene4351	LOC410165	RNA-binding protein Nova-1 isoform X1 [Apis mellifera]
ame-miR-283-5p	rna10249	gene4357	LOC551526	G protein pathway suppressor 2 isoform X2 [Apis mellifera]
ame-miR-6052-5p	rna10254	gene4358	LOC727113	probable ATP-dependent RNA helicase spindle-E isoform X1 [Apis mellifera]
ame-miR-11-3p	rna10269	gene4366	LOC726107	probable glutamate carboxypeptidase LAMP1 isoform X1 [Apis mellifera]
ame-miR-11-3p	rna10286	gene4373	LOC408835	neuroendocrine convertase 2 [Apis mellifera]
ame-miR-6052-5p	rna10288	gene4374	LOC724433	kell blood group glycoprotein homolog isoform X2 [Apis mellifera]
ame-miR-11-3p	rna10290	gene4375	LOC100576196	uncharacterized protein LOC100576196 isoform X1 [Apis mellifera]
ame-miR-210-3p	rna10297	gene4380	LOC408836	unc-112-related protein [Apis mellifera]
ame-miR-283-5p	rna10300	gene4383	LOC411090	tubulin--tyrosine ligase-like protein 12 [Apis mellifera]
ame-miR-3785-3p	rna10301	gene4384	LOC100576129	uncharacterized protein LOC100576129 isoform X1 [Apis mellifera]
ame-miR-283-5p	rna10328	gene4393	LOC412059	F-box only protein 11 [Apis mellifera]
ame-miR-3715-5p	rna1037	gene465	LOC100577254	potassium voltage-gated channel subfamily KQT member 1 isoform X10 [Apis mellifera]
ame-miR-8-3p	rna10398	gene4427	LOC412593	DNA damage-binding protein 1 [Apis mellifera]
ame-miR-305-5p	rna10401	gene4430	LOC100576413	uncharacterized protein PF11_0213 isoform X1 [Apis mellifera]
ame-miR-305-5p	rna10408	gene4435	LOC411756	bromodomain adjacent to zinc finger domain protein 1A isoform X10 [Apis mellifera]
ame-miR-31a-5p	rna10459	gene4459	LOC408840	5'-3' exoribonuclease 2 homolog [Apis mellifera]
ame-miR-932-5p	rna10475	gene4463	LOC411104	PREDICTED: homeobox protein Nkx-2.4 [Apis cerana]
ame-miR-3785-3p	rna10488	gene4473	LOC408839	uncharacterized protein LOC408839 isoform X1 [Apis mellifera]
ame-miR-11-3p	rna10502	gene4478	LOC411099	protein yippee-like 1 isoform X1 [Bombus impatiens]
ame-miR-3785-3p	rna10524	gene4492	LOC411829	neuroglian isoform X1 [Apis mellifera]
ame-miR-283-5p	rna10533	gene4495	LOC408841	voltage-dependent calcium channel subunit alpha-2/delta-3 isoform X1 [Apis mellifera]
ame-miR-11-3p	rna10544	gene4498	LOC100577295	zinc finger protein 184 [Apis mellifera]
ame-miR-305-5p	rna10546	gene4500	LOC724307	paired mesoderm homeobox protein 2-like [Apis mellifera]
ame-miR-11-3p	rna10548	gene4501	LOC408842	PREDICTED: transportin-1-like isoform X1 [Apis dorsata]
ame-miR-11-3p	rna1055	gene470	LOC725775	uncharacterized protein LOC725775 isoform X1 [Apis mellifera]
ame-miR-6040-3p	rna10550	gene4503	LOC113218559	solute carrier family 52, riboflavin transporter, member 3-A-like [Apis mellifera]
ame-miR-8-3p	rna10567	gene4512	LOC411113	solute carrier family 12 member 4 isoform X2 [Apis mellifera]
ame-miR-3715-5p	rna10582	gene4515	LOC408844	uncharacterized protein LOC408844 isoform X1 [Apis mellifera]
ame-miR-210-3p	rna10597	gene4518	LOC408846	tyrosine-protein phosphatase non-receptor type 14 isoform X1 [Apis mellifera]
ame-miR-3770-5p	rna106	gene41	LOC726756	craniofacial development protein 1 [Apis mellifera]
ame-miR-993-3p	rna10601	gene4520	LOC100578865	uncharacterized protein LOC100578865 [Apis mellifera]
ame-miR-11-3p	rna10620	gene4527	LOC102656021	DDB1- and CUL4-associated factor [Apis cerana cerana]
ame-miR-210-3p	rna10627	gene4529	LOC551854	serine/threonine-protein phosphatase 5 [Apis mellifera]
ame-miR-210-3p	rna1063	gene474	LOC726243	flotillin-2 isoform X1 [Apis mellifera]
ame-miR-210-3p	rna10632	gene4532	LOC411657	arylsulfatase B isoform X2 [Apis mellifera]
ame-miR-6052-5p	rna10654	gene4537	LOC551890	probable serine incorporator isoform X1 [Apis mellifera]
ame-miR-12-5p	rna10662	gene4540	LOC551934	uncharacterized protein LOC551934 isoform X1 [Apis mellifera]
ame-miR-993-3p	rna10669	gene4542	LOC113218812	protein anoxia up-regulated-like isoform X2 [Apis mellifera]
ame-miR-11-3p	rna1067	gene476	LOC410744	glucose dehydrogenase [FAD, quinone] [Apis mellifera]
ame-miR-993-3p	rna10670	gene4543	LOC409060	golgin subfamily A member 6-like protein 22 [Apis mellifera]
ame-miR-993-3p	rna10674	gene4546	LOC727416	LOW QUALITY PROTEIN: uncharacterized protein LOC727416 [Apis mellifera]
ame-miR-12-5p	rna10718	gene4569	LOC726139	tubulin-folding cofactor B [Apis mellifera]
ame-miR-31a-5p	rna10740	gene4579	LOC726101	uncharacterized protein LOC726101 [Apis mellifera]
ame-miR-263b-5p	rna10762	gene4587	LOC408852	protein similar isoform X2 [Apis mellifera]
ame-miR-92b-3p	rna10769	gene4589	LOC411114	PREDICTED: synaptosomal-associated protein 25 isoform X1 [Apis florea]
ame-miR-263b-5p	rna10784	gene4593	LOC411890	Nucleolysin TIAR [Apis cerana cerana]
ame-miR-12-5p	rna10785	gene4594	LOC411891	ARF GTPase-activating protein GIT1 isoform X2 [Apis mellifera]
ame-miR-210-3p	rna108	gene42	Nedd9	enhancer of filamentation 1 [Apis mellifera]
ame-miR-932-5p	rna1080	gene483	LOC552395	glucose dehydrogenase [FAD, quinone] [Apis mellifera]
ame-miR-305-5p	rna10807	gene4607	LOC100578298	probable serine/threonine-protein kinase DDB_G0283337 isoform X1 [Apis mellifera]
ame-miR-6052-5p	rna1081	gene484	LOC410748	glucose dehydrogenase [FAD, quinone] isoform X1 [Apis mellifera]
ame-miR-31a-5p	rna10820	gene4615	Err	estrogen-related receptor [Apis mellifera]
ame-miR-993-3p	rna10836	gene4619	LOC411116	nephrin isoform X1 [Apis mellifera]
ame-miR-993-3p	rna10843	gene4622	LOC725038	NPC intracellular cholesterol transporter 2 homolog a [Apis mellifera]
ame-miR-12-5p	rna10898	gene4650	LOC411647	calumenin [Apis mellifera]
ame-miR-6052-5p	rna10912	gene4660	nAChRa3	acetylcholine receptor subunit alpha-like isoform X3 [Ceratina calcarata]
ame-miR-283-5p	rna10923	gene4663	LOC411122	splicing factor 1 [Bombus terrestris]
ame-miR-993-3p	rna10931	gene4669	LOC408862	prolyl 4-hydroxylase subunit alpha-1 isoform X1 [Apis mellifera]
ame-miR-12-5p	rna10951	gene4677	LOC408863	J domain-containing protein isoform X1 [Apis mellifera]
ame-miR-932-5p	rna10966	gene4686	LOC411664	uncharacterized protein LOC411664 [Apis mellifera]
ame-miR-993-3p	rna10972	gene4690	LOC409043	high-affinity choline transporter 1 isoform X1 [Apis mellifera]
ame-miR-305-5p	rna10994	gene4704	LOC724564	dehydrodolichyl diphosphate synthase complex subunit Nus1 [Apis mellifera]
ame-miR-8-3p	rna10996	gene4705	LOC100578542	uncharacterized protein LOC100578542 isoform X1 [Apis mellifera]
ame-miR-932-5p	rna11002	gene4710	EF1a-F2	elongation factor 1-alpha isoform X1 [Apis mellifera]
ame-miR-11-3p	rna11007	gene4711	LOC408865	uncharacterized protein LOC408865 [Apis mellifera]
ame-miR-993-3p	rna11024	gene4715	LOC413063	protein ECT2 isoform X1 [Apis mellifera]
ame-miR-283-5p	rna11030	gene4717	LOC724927	importin-5 [Apis mellifera]
ame-miR-8-3p	rna11050	gene4728	Acph-1	venom acid phosphatase Acph-1 precursor [Apis mellifera]
ame-miR-932-5p	rna11067	gene4737	LOC551369	PREDICTED: actin, clone 205-like isoform X1 [Apis florea]
ame-miR-210-3p	rna11069	gene4739	LOC725404	PREDICTED: actin, muscle [Nasonia vitripennis]
ame-miR-932-5p	rna11070	gene4740	LOC100578893	uncharacterized protein LOC100578893 isoform X1 [Apis mellifera]
ame-miR-12-5p	rna11074	gene4743	sGCbeta-3	soluble guanylyl cyclase beta-3 isoform X1 [Apis mellifera]
ame-miR-305-5p	rna11121	gene4757	LOC727246	protein spire isoform X1 [Apis mellifera]
ame-miR-6052-5p	rna11137	gene4762	LOC409207	synaptic vesicle membrane protein VAT-1 homolog-like isoform X1 [Apis mellifera]
ame-miR-92b-3p	rna11147	gene4768	LOC552782	dentin sialophosphoprotein isoform X1 [Apis mellifera]
ame-miR-8-3p	rna11156	gene4771	LOC411738	lutropin-choriogonadotropic hormone receptor isoform X1 [Apis mellifera]
ame-miR-283-5p	rna11165	gene4775	LOC726103	protein cramped [Apis mellifera]
ame-miR-92b-3p	rna11189	gene4789	LOC411126	broad-complex core protein isoforms 1/2/3/4/5 isoform X2 [Apis mellifera]
ame-miR-210-3p	rna11201	gene4794	LOC411133	T-box transcription factor TBX20 isoform X1 [Apis mellifera]
ame-miR-283-5p	rna11206	gene4796	LOC411134	cdc42 homolog isoform X1 [Apis mellifera]
ame-miR-6052-5p	rna11217	gene4800	LOC413870	suppressor of hairless protein [Apis mellifera]
ame-miR-79-3p	rna11234	gene4808	Cyp314a1	cytochrome P450 314A1 isoform X1 [Apis mellifera]
ame-miR-11-3p	rna1124	gene503	LOC409749	mediator of RNA polymerase II transcription subunit 31 [Apis mellifera]
ame-miR-8-3p	rna11253	gene4814	Imd	immune deficiency [Apis mellifera]
ame-miR-210-3p	rna11262	gene4818	LOC409729	zinc finger protein 608 [Apis mellifera]
ame-miR-79-3p	rna11275	gene4822	LOC409727	kinesin-like protein KIF2A isoform X1 [Apis mellifera]
ame-miR-11-3p	rna11278	gene4823	LOC409726	adenosine monophosphate-protein transferase Fic [Apis mellifera]
ame-miR-283-5p	rna11297	gene4836	LOC412550	E3 ubiquitin-protein ligase RNF34 [Apis mellifera]
ame-miR-11-3p	rna11355	gene4863	5-ht7	serotonin receptor 7 isoform X1 [Apis mellifera]
ame-miR-263b-5p	rna11365	gene4866	Abscam	dscam family member AbsCAM isoform X10 [Apis mellifera]
ame-miR-92b-3p	rna11380	gene4869	LOC413204	PREDICTED: LOW QUALITY PROTEIN: tropomyosin-2-like [Apis florea]
ame-miR-263b-5p	rna11399	gene4879	LOC408867	alpha,alpha-trehalose-phosphate synthase [UDP-forming] isoform X1 [Apis mellifera]
ame-miR-3791-3p	rna11435	gene4896	LOC551086	zinc finger protein chinmo isoform X1 [Apis mellifera]
ame-miR-283-5p	rna11469	gene4909	LOC411182	ubiquitin-protein ligase E3A isoform X1 [Apis mellifera]
ame-miR-283-5p	rna11481	gene4916	LOC409908	Tyrosine-protein kinase CSK [Apis cerana cerana]
ame-miR-283-5p	rna11487	gene4917	LOC100576233	uncharacterized protein LOC100576233 [Apis mellifera]
ame-miR-305-5p	rna11490	gene4920	LOC726655	carcinoembryonic antigen-related cell adhesion molecule 1-like isoform X2 [Apis mellifera]
ame-miR-8-3p	rna11521	gene4943	LOC102654534	NA
ame-miR-11-3p	rna11555	gene4966	LOC100577393	epidermal growth factor receptor isoform X1 [Apis mellifera]
ame-miR-92b-3p	rna11560	gene4967	LOC113218874	LOW QUALITY PROTEIN: uncharacterized protein LOC113218874 [Apis mellifera]
ame-miR-11-3p	rna11617	gene4998	LOC102656132	structure-specific endonuclease subunit slx1 [Apis mellifera]
ame-miR-11-3p	rna11630	gene5003	LOC725800	fibrillin-2 isoform X1 [Apis mellifera]
ame-miR-210-3p	rna11650	gene5014	LOC412933	geranylgeranyl transferase type-1 subunit beta isoform X1 [Apis mellifera]
ame-miR-305-5p	rna11720	gene5045	LOC412339	cyclin-dependent kinase 7 [Apis mellifera]
ame-miR-283-5p	rna1175	gene531	LOC408604	TBC1 domain family member 13 isoform X1 [Apis mellifera]
ame-miR-11-3p	rna11750	gene5061	LOC408896	semaphorin-2A isoform X1 [Apis mellifera]
ame-miR-210-3p	rna11762	gene5070	LOC100577552	extensin isoform X2 [Apis mellifera]
ame-miR-283-5p	rna11785	gene5078	LOC409452	maltase A2 isoform X1 [Apis mellifera]
ame-miR-932-5p	rna11804	gene5090	LOC412917	probable serine/threonine-protein kinase dyrk2 isoform X1 [Apis mellifera]
ame-miR-12-5p	rna11833	gene5105	LOC102655111	transmembrane protein 60 [Apis mellifera]
ame-miR-210-3p	rna11849	gene5113	LOC725524	splicing regulatory glutamine/lysine-rich protein 1 isoform X4 [Apis mellifera]
ame-miR-12-5p	rna11863	gene5121	LOC409292	probable isocitrate dehydrogenase [NAD] subunit alpha, mitochondrial [Apis mellifera]
ame-miR-3770-5p	rna11864	gene5122	LOC411969	heterogeneous nuclear ribonucleoprotein M isoform X1 [Apis mellifera]
ame-miR-11-3p	rna11889	gene5127	LOC411177	LOW QUALITY PROTEIN: integrator complex subunit 3 [Apis mellifera]
ame-miR-3715-5p	rna11891	gene5129	LOC409928	RNA polymerase II elongation factor Ell isoform X1 [Apis mellifera]
ame-miR-11-3p	rna11898	gene5134	LOC100577517	uncharacterized protein LOC100577517 isoform X1 [Apis mellifera]
ame-miR-283-5p	rna11909	gene5136	LOC113218848	uncharacterized protein LOC113218848 [Apis mellifera]
ame-miR-12-5p	rna1194	gene539	LOC409966	dexamethasone-induced Ras-related protein 1 isoform X1 [Apis mellifera]
ame-miR-283-5p	rna11948	gene5155	LOC411175	protein groucho isoform X1 [Apis mellifera]
ame-miR-263b-5p	rna1199	gene542	LOC408602	MKL/myocardin-like protein 2 isoform X1 [Apis mellifera]
ame-miR-305-5p	rna11992	gene5173	LOC413074	dosage compensation regulator isoform X1 [Apis mellifera]
ame-miR-263b-5p	rna11994	gene5174	LOC413073	JNK-interacting protein 3 isoform X1 [Apis mellifera]
ame-miR-11-3p	rna12006	gene5177	LOC408887	ankyrin repeat and SAM domain-containing protein 1A isoform X1 [Apis mellifera]
ame-miR-283-5p	rna12048	gene5197	LOC411171	putative protein FAM10A4 [Apis mellifera]
ame-miR-305-5p	rna12049	gene5198	LOC100576703	sarcalumenin isoform X1 [Apis mellifera]
ame-miR-3791-3p	rna1209	gene544	LOC102653881	glucose dehydrogenase [FAD, quinone]-like [Apis mellifera]
ame-miR-932-5p	rna12096	gene5221	Kr	protein krueppel [Apis mellifera]
ame-miR-305-5p	rna12111	gene5227	LOC408884	transcription factor Sox-13 isoform X3 [Apis mellifera]
ame-miR-993-3p	rna12113	gene5228	LOC411164	DNA-directed RNA polymerase III subunit RPC3 [Apis mellifera]
ame-miR-11-3p	rna12115	gene5230	LOC100577669	uncharacterized protein LOC100577669 isoform X1 [Apis mellifera]
ame-miR-283-5p	rna12120	gene5232	LOC408883	deoxycytidylate deaminase [Apis mellifera]
ame-miR-3785-3p	rna12121	gene5233	LOC725218	growth arrest-specific protein 2 [Apis mellifera]
ame-miR-8-3p	rna12130	gene5237	LOC724172	neurobeachin isoform X10 [Apis mellifera]
ame-miR-92b-3p	rna12151	gene5240	LOC550922	protein mab-21-like [Apis mellifera]
ame-miR-305-5p	rna12152	gene5241	LOC724220	synaptotagmin-10 [Apis mellifera]
ame-miR-8-3p	rna12159	gene5247	LOC411158	leucine-rich repeat-containing protein 24 [Apis mellifera]
ame-miR-11-3p	rna12167	gene5250	LOC551045	CCR4-NOT transcription complex subunit 7 isoform X1 [Apis mellifera]
ame-miR-3785-3p	rna1217	gene550	LOC410732	3-phosphoinositide-dependent protein kinase 1 isoform X1 [Apis mellifera]
ame-miR-8-3p	rna12176	gene5255	LOC100576253	DNA ligase 1 isoform X1 [Apis mellifera]
ame-miR-263b-5p	rna12251	gene5291	LOC411155	Teneurin-3 [Apis cerana cerana]
ame-miR-31a-5p	rna12266	gene5297	LOC551398	DNA polymerase delta catalytic subunit isoform X1 [Apis mellifera]
ame-miR-283-5p	rna1227	gene557	LOC102656489	PREDICTED: uncharacterized protein LOC102671873 isoform X1 [Apis dorsata]
ame-miR-11-3p	rna12294	gene5310	LOC100578875	beta-1,4-mannosyl-glycoprotein 4-beta-N-acetylglucosaminyltransferase [Apis mellifera]
ame-miR-31a-5p	rna12300	gene5314	LOC413368	uncharacterized protein LOC413368 isoform X1 [Apis mellifera]
ame-miR-283-5p	rna12309	gene5317	LOC552624	asparagine-rich protein [Apis mellifera]
ame-miR-11-3p	rna12326	gene5328	LOC100576222	PREDICTED: heart- and neural crest derivatives-expressed protein 1-like isoform X1 [Apis dorsata]
ame-miR-31a-5p	rna12333	gene5331	LOC724517	la-related protein 1B isoform X1 [Apis mellifera]
ame-miR-11-3p	rna12343	gene5336	LOC100578433	transmembrane protein 131 [Apis mellifera]
ame-miR-11-3p	rna12375	gene5346	LOC726423	transient receptor potential cation channel protein painless [Apis mellifera]
ame-miR-31a-5p	rna12388	gene5352	LOC551865	uncharacterized protein LOC551865 [Apis mellifera]
ame-miR-283-5p	rna1239	gene564	LOC551546	BAG family molecular chaperone regulator 2 [Apis mellifera]
ame-miR-79-3p	rna12468	gene5391	LOC408875	alpha-crystallin B chain isoform X1 [Apis mellifera]
ame-miR-263b-5p	rna12473	gene5394	LOC408874	uncharacterized protein LOC408874 isoform X1 [Apis mellifera]
ame-miR-11-3p	rna12581	gene5439	LOC724929	serine/threonine-protein kinase tricorner isoform X1 [Apis mellifera]
ame-miR-6052-5p	rna1261	gene570	LOC411573	cell cycle control protein 50A isoform X1 [Apis mellifera]
ame-miR-8-3p	rna12610	gene5451	LOC725130	uncharacterized protein LOC725130 isoform X1 [Apis mellifera]
ame-miR-11-3p	rna12621	gene5456	LOC100577214	PREDICTED: protein giant-lens [Apis florea]
ame-miR-3770-5p	rna12629	gene5460	LOC551088	asparagine--tRNA ligase, cytoplasmic [Apis mellifera]
ame-miR-31a-5p	rna1264	gene571	LOC409340	UV excision repair protein RAD23 homolog B isoform X1 [Apis mellifera]
ame-miR-305-5p	rna12651	gene5468	LOC102655356	thyrotropin-releasing hormone receptor [Apis mellifera]
ame-miR-11-3p	rna12667	gene5477	LOC725707	centrosomal protein of 135 kDa isoform X1 [Apis mellifera]
ame-miR-283-5p	rna127	gene53	LOC551678	receptor expression-enhancing protein 5 isoform X1 [Apis mellifera]
ame-miR-92b-3p	rna12744	gene5507	LOC113218818	uncharacterized protein LOC113218818 [Apis mellifera]
ame-miR-305-5p	rna12776	gene5521	LOC724442	uncharacterized protein LOC724442 isoform X1 [Apis mellifera]
ame-miR-31a-5p	rna12797	gene5537	Eif4g	eukaryotic translation initiation factor 4 gamma [Apis mellifera]
ame-miR-6052-5p	rna12809	gene5539	LOC552267	zinc finger CCCH domain-containing protein 10 [Apis mellifera]
ame-miR-8-3p	rna12817	gene5546	LOC113218873	putative leucine-rich repeat-containing protein DDB_G0290503 [Apis mellifera]
ame-miR-11-3p	rna12831	gene5555	LOC724861	transcription factor Maf isoform X1 [Apis mellifera]
ame-miR-932-5p	rna1285	gene577	LOC409078	uncharacterized protein LOC409078 isoform X1 [Apis mellifera]
ame-miR-263b-5p	rna12887	gene5584	LOC412919	TATA box-binding protein-like protein 1 [Apis mellifera]
ame-miR-283-5p	rna12888	gene5585	LOC413165	PREDICTED: LOW QUALITY PROTEIN: protein phosphatase 1 regulatory subunit 7-like [Apis dorsata]
ame-miR-6052-5p	rna12889	gene5586	LOC550710	serine/threonine-protein phosphatase 2A catalytic subunit alpha isoform [Apis mellifera]
ame-miR-11-3p	rna12916	gene5599	LOC551617	uncharacterized protein LOC551617 [Apis mellifera]
ame-miR-305-5p	rna12934	gene5606	LOC552285	innexin inx7 isoform X1 [Apis mellifera]
ame-miR-263b-5p	rna12939	gene5608	LOC724832	innexin inx2 [Apis mellifera]
ame-miR-3770-5p	rna1295	gene579	LOC413357	ubiquitin carboxyl-terminal hydrolase 31 isoform X1 [Apis mellifera]
ame-miR-305-5p	rna1297	gene580	LOC107963982	PREDICTED: protein tweety-like [Apis dorsata]
ame-miR-3770-5p	rna13000	gene5634	LOC107964680	uncharacterized protein LOC107964680 [Apis mellifera]
ame-miR-11-3p	rna13006	gene5639	LOC409986	peroxisomal multifunctional enzyme type 2 [Apis mellifera]
ame-miR-210-3p	rna13063	gene5672	LOC726399	transcriptional activator protein Pur-beta isoform X1 [Apis mellifera]
ame-miR-11-3p	rna13090	gene5678	LOC411814	osmotic avoidance abnormal protein 3 isoform X1 [Apis mellifera]
ame-miR-11-3p	rna13097	gene5681	LOC100578523	protein glass [Apis mellifera]
ame-miR-210-3p	rna13117	gene5688	LOC102656070	uncharacterized protein LOC102656070 [Apis mellifera]
ame-miR-11-3p	rna13131	gene5694	LOC412896	octopamine receptor beta-2R isoform X1 [Apis mellifera]
ame-miR-283-5p	rna13150	gene5699	LOC552801	mitoferrin-1 isoform X1 [Apis mellifera]
ame-miR-305-5p	rna13188	gene5716	LOC409277	acidic phospholipase A2 PA4 isoform X4 [Apis mellifera]
ame-miR-11-3p	rna13223	gene5735	LOC727249	calcium/calmodulin-dependent protein kinase type 1 isoform X1 [Apis mellifera]
ame-miR-31a-5p	rna13230	gene5739	LOC727230	eukaryotic translation initiation factor 4E transporter isoform X1 [Apis mellifera]
ame-miR-305-5p	rna13244	gene5743	LOC551225	PREDICTED: puff-specific protein Bx42-like [Apis dorsata]
ame-miR-3770-5p	rna13245	gene5744	LOC413410	IQ motif and SEC7 domain-containing protein 1 isoform X1 [Apis mellifera]
ame-miR-932-5p	rna13254	gene5749	LOC413246	carboxylesterase 5A [Apis mellifera]
ame-miR-305-5p	rna13260	gene5751	LOC413248	uncharacterized protein LOC413248 isoform X1 [Apis mellifera]
ame-miR-210-3p	rna13297	gene5761	LOC411234	Aryl hydrocarbon receptor nuclear translocator [Apis cerana cerana]
ame-miR-12-5p	rna13314	gene5771	LOC100577098	enolase-phosphatase E1 isoform X1 [Apis mellifera]
ame-miR-263b-5p	rna13327	gene5777	LOC411748	LOW QUALITY PROTEIN: protein kinase C-binding protein NELL1 [Apis mellifera]
ame-miR-11-3p	rna13341	gene5786	LOC413384	leucine-rich repeat-containing protein 24 [Apis mellifera]
ame-miR-305-5p	rna13351	gene5790	LOC102655332	protein orai-2 [Apis mellifera]
ame-miR-210-3p	rna13354	gene5792	LOC408952	oxysterol-binding protein 1 isoform X1 [Apis mellifera]
ame-miR-210-3p	rna13361	gene5794	LOC725708	uncharacterized protein LOC725708 [Apis mellifera]
ame-miR-12-5p	rna13362	gene5795	LOC408950	malate dehydrogenase, mitochondrial [Apis mellifera]
ame-miR-79-3p	rna13366	gene5799	LOC408949	PREDICTED: serine/threonine-protein phosphatase 2A 56 kDa regulatory subunit gamma isoform-like isoform X1 [Apis florea]
ame-miR-3785-3p	rna13387	gene5805	LOC413637	F-box/SPRY domain-containing protein 1 isoform X3 [Apis mellifera]
ame-miR-932-5p	rna13391	gene5806	LOC413065	transmembrane protein 164 isoform X1 [Apis mellifera]
ame-miR-210-3p	rna13395	gene5807	LOC408942	receptor expression-enhancing protein 2 isoform X4 [Apis mellifera]
ame-miR-11-3p	rna1341	gene591	LOC413468	potential E3 ubiquitin-protein ligase ariadne-1 [Apis mellifera]
ame-miR-210-3p	rna13411	gene5813	LOC411227	tyrosine-protein phosphatase non-receptor type 9 [Apis mellifera]
ame-miR-283-5p	rna13417	gene5817	LOC726210	myogenesis-regulating glycosidase isoform X3 [Apis mellifera]
ame-miR-263b-5p	rna13446	gene5834	LOC100578236	RNA-binding protein Musashi homolog 2 [Apis mellifera]
ame-miR-12-5p	rna13451	gene5838	LOC412681	dipeptidyl peptidase 9 [Apis mellifera]
ame-miR-263b-5p	rna13455	gene5841	LOC724353	prion-like-(Q/N-rich) domain-bearing protein 25 [Apis mellifera]
ame-miR-11-3p	rna13462	gene5843	LOC413098	glucose dehydrogenase [FAD, quinone] [Apis mellifera]
ame-miR-932-5p	rna13473	gene5848	LOC100577507	PREDICTED: uncharacterized protein LOC102681126 isoform X1 [Apis dorsata]
ame-miR-993-3p	rna13494	gene5862	LOC724862	nuclear envelope integral membrane protein 1 isoform X1 [Apis mellifera]
ame-miR-12-5p	rna13497	gene5863	LOC551130	protein tincar isoform X1 [Apis mellifera]
ame-miR-305-5p	rna1350	gene593	LOC409606	uncharacterized protein LOC409606 isoform X1 [Apis mellifera]
ame-miR-210-3p	rna13506	gene5865	LOC100577986	probable sodium/potassium/calcium exchanger CG1090 [Apis mellifera]
ame-miR-3715-5p	rna13515	gene5871	LOC725131	microtubule-associated protein futsch [Apis mellifera]
ame-miR-8-3p	rna13525	gene5879	LOC725260	uncharacterized protein LOC725260 [Apis mellifera]
ame-miR-12-5p	rna13529	gene5881	LOC411986	uncharacterized protein LOC411986 isoform X1 [Apis mellifera]
ame-miR-263b-5p	rna1355	gene595	LOC409608	peroxidasin [Apis mellifera]
ame-miR-8-3p	rna13556	gene5890	LOC726823	pyrimidodiazepine synthase [Apis mellifera]
ame-miR-993-3p	rna13564	gene5892	LOC100578126	zinc finger and BTB domain-containing protein 24-like isoform X2 [Apis mellifera]
ame-miR-92b-3p	rna13571	gene5894	LOC726664	alpha-tubulin N-acetyltransferase isoform X1 [Apis mellifera]
ame-miR-932-5p	rna13585	gene5901	LOC726786	proton-coupled amino acid transporter 1 isoform X1 [Apis mellifera]
ame-miR-12-5p	rna13614	gene5911	LOC412552	PREDICTED: CCR4-NOT transcription complex subunit 6-like [Apis dorsata]
ame-miR-12-5p	rna13636	gene5922	LOC409386	ubiquitin-conjugating enzyme E2 N isoform X2 [Pseudomyrmex gracilis]
ame-miR-8-3p	rna1365	gene603	LOC409701	zwei Ig domain protein zig-8 isoform X1 [Apis mellifera]
ame-miR-283-5p	rna13656	gene5928	LOC113218567	CCR4-NOT transcription complex subunit 6-like isoform X1 [Apis mellifera]
ame-miR-12-5p	rna1368	gene605	LOC412813	zwei Ig domain protein zig-8 isoform X1 [Apis mellifera]
ame-miR-11-3p	rna13688	gene5939	LOC413280	acidic leucine-rich nuclear phosphoprotein 32 family member A isoform X2 [Apis mellifera]
ame-miR-263b-5p	rna13690	gene5940	LOC409851	PREDICTED: amphiphysin isoform X1 [Apis florea]
ame-miR-305-5p	rna13703	gene5943	LOC411599	uridine phosphorylase 1 isoform X1 [Apis mellifera]
ame-miR-31a-5p	rna13708	gene5947	LOC100576528	uncharacterized protein LOC100576528 isoform X1 [Apis mellifera]
ame-miR-31a-5p	rna13718	gene5951	LOC409389	Ubiquitin carboxyl-terminal hydrolase [Apis cerana cerana]
ame-miR-11-3p	rna13721	gene5954	LOC409212	cadherin-87A [Apis mellifera]
ame-miR-12-5p	rna13723	gene5956	LOC551779	Histone H2A.v [Eufriesea mexicana]
ame-miR-283-5p	rna13738	gene5963	LOC408935	High-affinity choline transporter 1 [Eufriesea mexicana]
ame-miR-11-3p	rna13741	gene5966	LOC725064	vesicular acetylcholine transporter [Apis mellifera]
ame-miR-6052-5p	rna13759	gene5974	LOC551102	S-adenosylmethionine synthase isoform X1 [Apis mellifera]
ame-miR-305-5p	rna13774	gene5985	LOC113218566	PREDICTED: ER lumen protein-retaining receptor [Apis florea]
ame-miR-993-3p	rna13830	gene5999	TyHyd	tyrosine hydroxylase [Apis mellifera]
ame-miR-11-3p	rna1387	gene608	LOC102654114	protamine-like protein [Apis mellifera]
ame-miR-92b-3p	rna13878	gene6012	LOC409933	glucose transporter type 1 isoform X10 [Apis mellifera]
ame-miR-932-5p	rna1389	gene610	LOC725189	protein bric-a-brac 2 isoform X1 [Apis mellifera]
ame-miR-6052-5p	rna13896	gene6017	LOC411219	DEP domain-containing protein DDB_G0279099 isoform X1 [Apis mellifera]
ame-miR-8-3p	rna13904	gene6021	LOC412491	double-stranded RNA-specific editase 1 isoform X2 [Apis mellifera]
ame-miR-12-5p	rna13908	gene6024	LOC725329	UPF0489 protein C5orf22 homolog isoform X1 [Apis mellifera]
ame-miR-12-5p	rna13928	gene6037	LOC551898	tetraspanin-5 isoform X1 [Apis mellifera]
ame-miR-11-3p	rna13938	gene6042	LOC725668	phospholipase B1, membrane-associated-like [Apis mellifera]
ame-miR-8-3p	rna13949	gene6048	LOC409364	CD2-associated protein [Apis mellifera]
ame-miR-210-3p	rna13961	gene6057	LOC412808	aminopeptidase Ey isoform X1 [Apis mellifera]
ame-miR-8-3p	rna13975	gene6062	LOC724518	uncharacterized protein LOC724518 isoform X1 [Apis mellifera]
ame-miR-8-3p	rna13982	gene6066	Ant	ADP/ATP translocase [Apis mellifera]
ame-miR-11-3p	rna13998	gene6073	LOC100576293	zinc finger protein 182 [Apis mellifera]
ame-miR-11-3p	rna14032	gene6087	LOC408923	transcription initiation factor TFIID subunit 4 isoform X1 [Apis mellifera]
ame-miR-263b-5p	rna14042	gene6090	LOC408922	discoidin domain-containing receptor 2 isoform X1 [Apis mellifera]
ame-miR-283-5p	rna14094	gene6110	LOC550970	lysophosphatidylcholine acyltransferase isoform X1 [Apis mellifera]
ame-miR-12-5p	rna14096	gene6111	LOC100579008	uncharacterized protein LOC100579008 [Apis mellifera]
ame-miR-12-5p	rna14101	gene6115	LOC408916	PREDICTED: JNK-interacting protein 1-like isoform X1 [Apis dorsata]
ame-miR-305-5p	rna14115	gene6117	LOC411534	circadian locomoter output cycles protein kaput isoform X1 [Apis mellifera]
ame-miR-31a-5p	rna1412	gene620	LOC725576	protein GPR107 isoform X1 [Apis mellifera]
ame-miR-3785-3p	rna14129	gene6124	LOC552026	F-actin-uncapping protein LRRC16A isoform X1 [Apis mellifera]
ame-miR-993-3p	rna14168	gene6139	LOC100578834	zinc finger protein 616 [Apis mellifera]
ame-miR-3785-3p	rna14172	gene6143	Arp1	actin related protein 1 [Apis mellifera]
ame-miR-305-5p	rna14179	gene6145	LOC413361	TBC1 domain family member 16 [Apis mellifera]
ame-miR-932-5p	rna14182	gene6148	LOC552505	monocarboxylate transporter 9 [Apis mellifera]
ame-miR-6052-5p	rna14194	gene6154	LOC550834	small ubiquitin-related modifier 3 [Apis mellifera]
ame-miR-31a-5p	rna1420	gene624	LOC551385	PREDICTED: frequenin-1 [Apis florea]
ame-miR-6052-5p	rna14204	gene6162	LOC408915	PREDICTED: U1 small nuclear ribonucleoprotein A-like isoform X2 [Apis dorsata]
ame-miR-12-5p	rna14221	gene6167	LOC725555	PREDICTED: eukaryotic peptide chain release factor subunit 1 isoform X1 [Apis florea]
ame-miR-263b-5p	rna14236	gene6171	LOC100576948	GTP-binding protein RAD-like [Apis mellifera]
ame-miR-210-3p	rna14238	gene6173	LOC408914	BAI1-associated protein 3 isoform X1 [Apis mellifera]
ame-miR-92b-3p	rna14266	gene6185	LOC412817	importin-4 [Apis mellifera]
ame-miR-283-5p	rna1427	gene629	LOC725747	SNAPIN protein homolog [Apis mellifera]
ame-miR-12-5p	rna14270	gene6187	LOC412816	syntaxin-7 [Apis mellifera]
ame-miR-11-3p	rna14276	gene6189	LOC551337	ADP,ATP carrier protein isoform X4 [Apis mellifera]
ame-miR-6052-5p	rna14304	gene6208	LOC724223	hamartin isoform X1 [Apis mellifera]
ame-miR-12-5p	rna14313	gene6211	LOC100577498	actin cytoskeleton-regulatory complex protein PAN1 isoform X4 [Apis mellifera]
ame-miR-3785-3p	rna14324	gene6216	LOC551804	DNA-binding protein D-ETS-3 [Bombus terrestris]
ame-miR-210-3p	rna14348	gene6223	LOC408906	multiple C2 and transmembrane domain-containing protein isoform X1 [Apis mellifera]
ame-miR-210-3p	rna14357	gene6225	LOC408905	uncharacterized protein LOC408905 [Apis mellifera]
ame-miR-31a-5p	rna14366	gene6229	LOC552150	uncharacterized protein LOC552150 [Apis mellifera]
ame-miR-210-3p	rna14382	gene6240	LOC107963970	uncharacterized protein LOC107963970 [Apis mellifera]
ame-miR-283-5p	rna14385	gene6242	LOC113218907	uncharacterized protein LOC113218907 [Apis mellifera]
ame-miR-283-5p	rna14386	gene6243	LOC408900	tyrosine-protein phosphatase non-receptor type 61F [Apis mellifera]
ame-miR-3715-5p	rna14387	gene6244	LOC725408	TSC22 domain family protein 1 isoform X1 [Apis mellifera]
ame-miR-79-3p	rna14413	gene6256	LOC102654281	uncharacterized protein LOC102654281 isoform X1 [Apis mellifera]
ame-miR-283-5p	rna14421	gene6260	LOC411905	protein O-GlcNAcase isoform X1 [Apis mellifera]
ame-miR-11-3p	rna14424	gene6261	Amih	hyperpolarization-activated ion channel isoform X10 [Apis mellifera]
ame-miR-283-5p	rna14505	gene6287	LOC551432	uncharacterized protein LOC551432 isoform X1 [Apis mellifera]
ame-miR-31a-5p	rna14519	gene6290	LOC100576754	uncharacterized protein LOC100576754 isoform X1 [Apis mellifera]
ame-miR-283-5p	rna14535	gene6295	LOC725220	homeobox protein Nkx-6.1 [Apis mellifera]
ame-miR-3791-3p	rna14536	gene6296	LOC552732	alpha-ketoglutarate-dependent dioxygenase alkB homolog 6 [Apis mellifera]
ame-miR-11-3p	rna14548	gene6301	LOC409169	mRNA export factor [Apis cerana cerana]
ame-miR-6052-5p	rna14549	gene6302	LOC411961	E3 ubiquitin-protein ligase HUWE1 isoform X1 [Apis mellifera]
ame-miR-3791-3p	rna14598	gene6323	LOC411693	Kv channel-interacting protein 1 [Apis mellifera]
ame-miR-283-5p	rna14614	gene6329	LOC726908	vacuolar protein sorting-associated protein 13 isoform X1 [Apis mellifera]
ame-miR-6052-5p	rna1462	gene648	LOC724329	dnaJ homolog subfamily C member 24 [Apis mellifera]
ame-miR-6052-5p	rna14628	gene6335	LOC413739	synaptic vesicle glycoprotein 2C isoform X1 [Apis mellifera]
ame-miR-11-3p	rna14633	gene6337	LOC552263	ubiquitin thioesterase OTU1 [Apis mellifera]
ame-miR-3785-3p	rna14640	gene6344	LOC409493	zinc finger protein 569 [Apis mellifera]
ame-miR-79-3p	rna14658	gene6348	LOC107964884	uncharacterized protein LOC107964884 [Apis mellifera]
ame-miR-79-3p	rna14663	gene6351	LOC100578826	protein strawberry notch-like [Apis mellifera]
ame-miR-12-5p	rna14666	gene6354	LOC551809	putative elongator complex protein 1 [Apis mellifera]
ame-miR-210-3p	rna14669	gene6357	LOC413946	myocyte-specific enhancer factor 2 isoform X1 [Apis mellifera]
ame-miR-3715-5p	rna14678	gene6360	LOC410105	alpha-1,3-mannosyl-glycoprotein 2-beta-N-acetylglucosaminyltransferase [Apis mellifera]
ame-miR-263b-5p	rna14686	gene6362	LOC410106	myotubularin-related protein 10-B isoform X1 [Apis mellifera]
ame-miR-305-5p	rna14742	gene6391	LOC409195	MIP18 family protein galla-1 [Apis mellifera]
ame-miR-305-5p	rna14743	gene6392	LOC409196	alanine aminotransferase 1 [Apis mellifera]
ame-miR-79-3p	rna14744	gene6393	LOC411771	cysteine sulfinic acid decarboxylase [Apis mellifera]
ame-miR-283-5p	rna1476	gene655	LOC409564	ubiquitin conjugation factor E4 A [Apis mellifera]
ame-miR-305-5p	rna14765	gene6405	LOC551603	PREDICTED: ras-related protein Rab-11A [Apis florea]
ame-miR-31a-5p	rna14778	gene6411	LOC409150	probable enoyl-CoA hydratase, mitochondrial [Apis mellifera]
ame-miR-6052-5p	rna14779	gene6412	LOC727647	uncharacterized protein LOC727647 [Apis mellifera]
ame-miR-6052-5p	rna14784	gene6415	LOC409166	E3 ubiquitin-protein ligase TRIM23 [Apis mellifera]
ame-miR-6052-5p	rna14805	gene6420	LOC409836	rho GTPase-activating protein 100F isoform X10 [Apis mellifera]
ame-miR-263b-5p	rna14817	gene6425	LOC413253	ubiquitin-conjugating enzyme E2 J2 [Apis mellifera]
ame-miR-283-5p	rna14844	gene6440	LOC413029	serine/threonine-protein kinase OSR1 isoform X1 [Apis mellifera]
ame-miR-31a-5p	rna14852	gene6442	LOC725020	uncharacterized protein LOC725020 [Apis mellifera]
ame-miR-11-3p	rna14853	gene6443	LOC724932	xyloside xylosyltransferase 1 [Apis mellifera]
ame-miR-3770-5p	rna14881	gene6454	LOC724570	mpv17-like protein 2 isoform X1 [Apis mellifera]
ame-miR-305-5p	rna14892	gene6460	LOC552358	low-density lipoprotein receptor-related protein 2 isoform X1 [Apis mellifera]
ame-miR-210-3p	rna14918	gene6470	LOC408957	uncharacterized protein LOC408957 isoform X1 [Apis mellifera]
ame-miR-6052-5p	rna14948	gene6480	LOC410017	protein OPI10 homolog [Apis mellifera]
ame-miR-210-3p	rna14972	gene6492	LOC100578337	uncharacterized protein LOC100578337 [Apis mellifera]
ame-miR-3785-3p	rna14981	gene6494	LOC408958	nucleolar protein 4-like isoform X1 [Apis mellifera]
ame-miR-305-5p	rna14994	gene6500	LOC100578051	uncharacterized protein LOC100578051 isoform X1 [Apis mellifera]
ame-miR-210-3p	rna1501	gene666	LOC725105	ubiquinone biosynthesis protein COQ4 homolog, mitochondrial isoform X1 [Apis mellifera]
ame-miR-6052-5p	rna15017	gene6511	LOC551462	sister chromatid cohesion protein PDS5 homolog B-B isoform X1 [Apis mellifera]
ame-miR-305-5p	rna15023	gene6514	LOC726482	ubiquitin carboxyl-terminal hydrolase 20 [Apis mellifera]
ame-miR-31a-5p	rna15053	gene6525	LOC413184	YJU2 splicing factor homolog [Apis mellifera]
ame-miR-283-5p	rna15111	gene6551	LOC411629	zinc finger protein DPF3 isoform X2 [Apis mellifera]
ame-miR-283-5p	rna15115	gene6553	LOC411630	ribosomal protein S6 kinase alpha-5 isoform X1 [Apis mellifera]
ame-miR-3785-3p	rna15128	gene6559	CPR6	cuticular protein 6 precursor [Apis mellifera]
ame-miR-92b-3p	rna15138	gene6564	LOC100576912	cyclic AMP response element-binding protein A [Apis mellifera]
ame-miR-263b-5p	rna15141	gene6567	LOC113218959	high mobility group nucleosome-binding domain-containing protein 5-like [Apis mellifera]
ame-miR-932-5p	rna15146	gene6570	LOC409631	transient-receptor-potential-like protein [Apis mellifera]
ame-miR-8-3p	rna15147	gene6571	LOC725057	coatomer subunit beta [Apis mellifera]
ame-miR-11-3p	rna15151	gene6574	LOC100577028	insulin-like growth factor I isoform X2 [Apis mellifera]
ame-miR-11-3p	rna15160	gene6581	LOC100576471	uncharacterized protein LOC100576471 [Apis mellifera]
ame-miR-8-3p	rna1517	gene669	LOC725237	protein scabrous [Apis mellifera]
ame-miR-8-3p	rna1519	gene671	LOC413759	SCY1-like protein 2 isoform X1 [Apis mellifera]
ame-miR-11-3p	rna15201	gene6593	LOC411250	PREDICTED: probable ATP-dependent RNA helicase DDX17-like isoform X1 [Apis dorsata]
ame-miR-79-3p	rna15207	gene6595	LOC411252	GTP-binding protein 2 isoform X1 [Apis mellifera]
ame-miR-3770-5p	rna15212	gene6596	LOC411991	BTB/POZ domain-containing protein 7 isoform X1 [Apis mellifera]
ame-miR-79-3p	rna15214	gene6597	LOC725439	uncharacterized protein LOC725439 [Apis mellifera]
ame-miR-283-5p	rna15217	gene6599	LOC408961	apolipophorins [Apis mellifera]
ame-miR-92b-3p	rna15223	gene6602	LOC411253	uncharacterized protein LOC411253 isoform X1 [Apis mellifera]
ame-miR-79-3p	rna15233	gene6608	LOC725803	protein artichoke isoform X1 [Apis mellifera]
ame-miR-263b-5p	rna15244	gene6613	LOC725870	chaoptin isoform X1 [Apis mellifera]
ame-miR-210-3p	rna15247	gene6614	LOC411260	ras-related protein Rab-27A [Apis mellifera]
ame-miR-305-5p	rna15252	gene6618	LOC552214	nucleolar protein 16 [Apis mellifera]
ame-miR-92b-3p	rna15256	gene6620	LOC411262	leucine-zipper-like transcriptional regulator 1 [Apis mellifera]
ame-miR-11-3p	rna15271	gene6624	LOC411264	aryl hydrocarbon receptor protein 1 isoform X1 [Apis mellifera]
ame-miR-210-3p	rna15295	gene6636	LOC409770	probable tubulin polyglutamylase TTLL1 [Apis mellifera]
ame-miR-305-5p	rna15299	gene6639	LOC409769	uncharacterized protein LOC409769 [Apis mellifera]
ame-miR-8-3p	rna15306	gene6644	LOC411732	trimeric intracellular cation channel type 1B.1 [Apis mellifera]
ame-miR-11-3p	rna15366	gene6664	LOC725312	hypothetical protein DMN91_011690 [Ooceraea biroi]
ame-miR-11-3p	rna15408	gene6686	LOC725679	sex-lethal homolog isoform X1 [Apis mellifera]
ame-miR-8-3p	rna1542	gene676	LOC408594	PREDICTED: kalirin-like isoform X4 [Apis dorsata]
ame-miR-31a-5p	rna15422	gene6692	LOC411391	thioredoxin-related transmembrane protein 2 homolog [Apis mellifera]
ame-miR-12-5p	rna15426	gene6695	LOC725901	GTP-binding protein Di-Ras2 isoform X1 [Apis mellifera]
ame-miR-305-5p	rna15431	gene6698	LOC409454	glucose-induced degradation protein 8 homolog isoform X1 [Apis mellifera]
ame-miR-92b-3p	rna15449	gene6707	LOC412838	alpha-mannosidase 2 isoform X1 [Apis mellifera]
ame-miR-305-5p	rna15459	gene6712	LOC551806	aquaporin isoform X1 [Apis mellifera]
ame-miR-8-3p	rna15474	gene6720	LOC409993	5'-3' exoribonuclease 1 [Apis mellifera]
ame-miR-79-3p	rna15484	gene6727	LOC409722	basement membrane-specific heparan sulfate proteoglycan core protein isoform X10 [Apis mellifera]
ame-miR-92b-3p	rna15542	gene6744	LOC113218943	uncharacterized protein LOC113218943 [Apis mellifera]
ame-miR-8-3p	rna1555	gene681	LOC100578300	uncharacterized protein LOC100578300 isoform X1 [Apis mellifera]
ame-miR-6052-5p	rna15565	gene6757	LOC411820	Dual specificity protein phosphatase [Apis cerana cerana]
ame-miR-8-3p	rna15578	gene6766	LOC409243	A-kinase anchor protein 9 isoform X4 [Apis mellifera]
ame-miR-993-3p	rna15594	gene6769	AChE-2	acetylcholinesterase 2 [Apis mellifera]
ame-miR-210-3p	rna15596	gene6771	LOC408967	calcium-binding mitochondrial carrier protein Aralar1 isoform X1 [Apis mellifera]
ame-miR-283-5p	rna15639	gene6781	LOC411269	solute carrier family 35 member E1 homolog [Apis mellifera]
ame-miR-11-3p	rna15663	gene6791	LOC552431	uncharacterized protein LOC552431 isoform X1 [Apis mellifera]
ame-miR-79-3p	rna15669	gene6797	LOC409367	calcyphosin-like protein [Apis mellifera]
ame-miR-3770-5p	rna15672	gene6799	LOC413912	constitutive coactivator of PPAR-gamma-like protein 1 [Apis mellifera]
ame-miR-283-5p	rna15684	gene6803	LOC552003	hypothetical protein APICC_02882 [Apis cerana cerana]
ame-miR-3770-5p	rna157	gene67	LOC113218530	uncharacterized protein LOC113218530 [Apis mellifera]
ame-miR-305-5p	rna1571	gene689	LOC100578631	hypothetical protein WN51_05599 [Melipona quadrifasciata]
ame-miR-3715-5p	rna15716	gene6814	LOC409154	sorting nexin-30 [Apis mellifera]
ame-miR-6052-5p	rna15717	gene6815	LOC411674	DNA-binding protein RFX2 isoform X1 [Apis mellifera]
ame-miR-305-5p	rna15751	gene6826	LOC100577332	GATA-binding factor C isoform X1 [Apis mellifera]
ame-miR-305-5p	rna15780	gene6841	LOC100577280	uncharacterized protein LOC100577280 [Apis mellifera]
ame-miR-305-5p	rna15781	gene6842	LOC408969	aminoacylase-1 [Apis mellifera]
ame-miR-932-5p	rna15786	gene6844	LOC408970	flocculation protein FLO11 isoform X1 [Apis mellifera]
ame-miR-12-5p	rna15790	gene6847	LOC100577901	uncharacterized protein LOC100577901 [Apis mellifera]
ame-miR-263b-5p	rna15791	gene6848	LOC411277	uncharacterized protein LOC411277 isoform X10 [Apis mellifera]
ame-miR-31a-5p	rna1580	gene693	LOC725848	uncharacterized protein LOC725848 [Apis mellifera]
ame-miR-3770-5p	rna15821	gene6851	LOC102656248	uncharacterized protein LOC102656248 [Apis mellifera]
ame-miR-8-3p	rna15884	gene6867	LOC413976	Derlin-2 [Apis cerana cerana]
ame-miR-12-5p	rna15894	gene6875	LOC410003	GIGYF family protein CG11148 isoform X1 [Apis mellifera]
ame-miR-3770-5p	rna15899	gene6877	LOC726381	neuralized-like protein 4 isoform X1 [Apis mellifera]
ame-miR-12-5p	rna15908	gene6882	LOC726422	vacuolar protein sorting-associated protein 37A [Apis mellifera]
ame-miR-31a-5p	rna15915	gene6886	LOC726587	protein AF-10 isoform X1 [Apis mellifera]
ame-miR-283-5p	rna15923	gene6891	LOC551409	uncharacterized protein LOC551409 isoform X1 [Apis mellifera]
ame-miR-305-5p	rna15928	gene6894	LOC726514	adenylate cyclase type 6 isoform X1 [Apis mellifera]
ame-miR-8-3p	rna15951	gene6904	LOC411651	Bardet-Biedl syndrome 7 protein homolog isoform X1 [Apis mellifera]
ame-miR-8-3p	rna15953	gene6905	LOC411652	zinc finger protein 879 [Apis mellifera]
ame-miR-6040-3p	rna15955	gene6906	LOC552432	Transmembrane84C [Apis cerana cerana]
ame-miR-3770-5p	rna15958	gene6907	LOC413438	dynamin-like 120 kDa protein, mitochondrial isoform X1 [Apis mellifera]
ame-miR-210-3p	rna1596	gene695	LOC726014	F-box only protein 33 [Apis mellifera]
ame-miR-92b-3p	rna15968	gene6909	LOC100578253	Golgi integral membrane protein 4 isoform X1 [Apis mellifera]
ame-miR-3770-5p	rna1599	gene698	LOC726060	basigin [Apis mellifera]
ame-miR-932-5p	rna16000	gene6924	LOC411459	sterol regulatory element-binding protein cleavage-activating protein isoform X1 [Apis mellifera]
ame-miR-3785-3p	rna16016	gene6930	LOC412655	uncharacterized protein LOC412655 [Apis mellifera]
ame-miR-305-5p	rna16017	gene6931	LOC409245	beta-1,4-glucuronyltransferase 1 [Apis mellifera]
ame-miR-11-3p	rna16024	gene6935	LOC552498	DNA repair protein complementing XP-C cells homolog [Apis mellifera]
ame-miR-12-5p	rna16032	gene6940	LOC552560	PREDICTED: protein phosphatase 1 regulatory subunit 14C [Apis cerana]
ame-miR-283-5p	rna16035	gene6941	LOC552582	brahma-associated protein of 60 kDa isoform X1 [Bombus impatiens]
ame-miR-305-5p	rna16041	gene6944	LOC411285	muscle LIM protein Mlp84B isoform X1 [Apis mellifera]
ame-miR-305-5p	rna1605	gene700	LOC410724	protein prickle isoform X1 [Apis mellifera]
ame-miR-11-3p	rna16052	gene6951	Ecr	ecdysone receptor isoform B1 [Apis mellifera]
ame-miR-92b-3p	rna16069	gene6959	LOC725263	tumor protein p53-inducible nuclear protein 2 isoform X1 [Apis mellifera]
ame-miR-31a-5p	rna16080	gene6965	LOC552709	polypyrimidine tract-binding protein 1 isoform X2 [Apis mellifera]
ame-miR-11-3p	rna161	gene69	LOC100576700	class A basic helix-loop-helix protein 15 [Bombus terrestris]
ame-miR-11-3p	rna16100	gene6970	LOC552685	pupal cuticle protein [Apis mellifera]
ame-miR-31a-5p	rna16105	gene6974	LOC102655072	microtubule-associated protein futsch-like isoform X1 [Apis mellifera]
ame-miR-11-3p	rna16115	gene6977	LOC100576795	uncharacterized protein YJR142W [Apis mellifera]
ame-miR-932-5p	rna16118	gene6979	LOC100577283	uncharacterized protein LOC100577283 isoform X1 [Apis mellifera]
ame-miR-932-5p	rna16145	gene6990	LOC724979	forkhead box protein A2-A-like [Apis mellifera]
ame-miR-3785-3p	rna1616	gene703	LOC100578133	uncharacterized protein LOC100578184 isoform X1 [Apis mellifera]
ame-miR-3715-5p	rna16192	gene7009	LOC411989	eukaryotic initiation factor 4A-I [Apis mellifera]
ame-miR-932-5p	rna16239	gene7034	LOC552794	mediator of RNA polymerase II transcription subunit 14 isoform X1 [Apis mellifera]
ame-miR-79-3p	rna1625	gene707	LOC550948	Tafazzin [Apis cerana cerana]
ame-miR-11-3p	rna16273	gene7051	LOC413215	lachesin [Apis mellifera]
ame-miR-12-5p	rna16297	gene7062	LOC724398	LOW QUALITY PROTEIN: gibberellin-regulated protein 14 [Apis mellifera]
ame-miR-8-3p	rna16304	gene7066	LOC724225	sex peptide receptor-like [Apis mellifera]
ame-miR-932-5p	rna16313	gene7069	LOC412161	broad-complex core protein isoforms 1/2/3/4/5 isoform X1 [Apis mellifera]
ame-miR-305-5p	rna1634	gene710	LOC409733	myb protein isoform X1 [Apis mellifera]
ame-miR-11-3p	rna16346	gene7085	LOC724439	uncharacterized protein LOC724439 [Apis mellifera]
ame-miR-92b-3p	rna16362	gene7093	LOC413197	G protein-coupled receptor kinase 1 isoform X1 [Apis mellifera]
ame-miR-3791-3p	rna16381	gene7102	LOC412254	BUB3-interacting and GLEBS motif-containing protein ZNF207 isoform X2 [Apis mellifera]
ame-miR-6052-5p	rna1642	gene712	LOC100577296	checkpoint protein HUS1 isoform X1 [Apis mellifera]
ame-miR-305-5p	rna16430	gene7108	LOC413263	putative inorganic phosphate cotransporter isoform X1 [Apis mellifera]
ame-miR-210-3p	rna16448	gene7117	LOC725485	regulator of G-protein signaling 11 isoform X10 [Apis mellifera]
ame-miR-79-3p	rna16477	gene7121	LOC409032	peptide-N(4)-(N-acetyl-beta-glucosaminyl)asparagine amidase isoform X1 [Apis mellifera]
ame-miR-8-3p	rna1648	gene715	LOC552374	PREDICTED: protein Wnt-1-like isoform X2 [Apis florea]
ame-miR-263b-5p	rna16493	gene7125	LOC409268	uncharacterized protein LOC409268 isoform X1 [Apis mellifera]
ame-miR-11-3p	rna16517	gene7138	LOC100576085	ras-related protein Rab-8A isoform X1 [Bombus terrestris]
ame-miR-11-3p	rna16567	gene7167	LOC100576369	ets DNA-binding protein pokkuri isoform X1 [Apis mellifera]
ame-miR-31a-5p	rna16579	gene7171	LOC727153	fructose-1,6-bisphosphatase 1 isoform X1 [Apis mellifera]
ame-miR-210-3p	rna16598	gene7179	LOC551554	Ras-related protein Rac1, partial [Cyphomyrmex costatus]
ame-miR-210-3p	rna16599	gene7180	LOC551576	exocyst complex component 7 [Apis mellifera]
ame-miR-92b-3p	rna16608	gene7186	LOC412510	uncharacterized protein LOC412510 [Apis mellifera]
ame-miR-8-3p	rna16644	gene7202	LOC100578763	COMM domain-containing protein 3 [Apis mellifera]
ame-miR-31a-5p	rna16667	gene7218	LOC413382	SAM and SH3 domain-containing protein 1 isoform X1 [Apis mellifera]
ame-miR-305-5p	rna16677	gene7223	LOC413994	calcium-activated potassium channel slowpoke isoform X11 [Apis mellifera]
ame-miR-305-5p	rna16753	gene7238	LOC552027	heterogeneous nuclear ribonucleoprotein A1, A2/B1 homolog isoform X1 [Apis mellifera]
ame-miR-12-5p	rna16759	gene7241	LOC412011	muscarinic acetylcholine receptor gar-2 [Apis mellifera]
ame-miR-11-3p	rna16767	gene7247	LOC413274	PREDICTED: soluble guanylate cyclase 89Db-like isoform X1 [Apis dorsata]
ame-miR-12-5p	rna16769	gene7248	LOC411358	trypsin-1 [Apis mellifera]
ame-miR-12-5p	rna16786	gene7256	LOC413256	uncharacterized protein LOC413256 [Apis mellifera]
ame-miR-6052-5p	rna16814	gene7264	LOC725264	uncharacterized protein LOC725264 isoform X1 [Apis mellifera]
ame-miR-11-3p	rna16818	gene7267	LOC411345	neurotrimin isoform X1 [Apis mellifera]
ame-miR-12-5p	rna16832	gene7271	LOC411344	fasciclin-1 isoform X1 [Apis mellifera]
ame-miR-993-3p	rna16839	gene7272	LOC100577998	origin recognition complex subunit 3 isoform X1 [Apis mellifera]
ame-miR-932-5p	rna16855	gene7277	LOC409024	tropomodulin isoform X1 [Apis mellifera]
ame-miR-6052-5p	rna16892	gene7288	LOC411343	uncharacterized protein LOC411343 isoform X1 [Apis mellifera]
ame-miR-11-3p	rna16903	gene7295	LOC411476	la-related protein 4 isoform X1 [Apis mellifera]
ame-miR-283-5p	rna16927	gene7308	LOC724873	Ras-related protein Rab-7a [Apis cerana cerana]
ame-miR-993-3p	rna16932	gene7312	LOC412091	A disintegrin and metalloproteinase with thrombospondin motifs 9 isoform X1 [Apis mellifera]
ame-miR-932-5p	rna16946	gene7317	LOC552414	protein disabled isoform X1 [Apis mellifera]
ame-miR-92b-3p	rna16950	gene7318	LOC724315	forkhead box protein D3 [Apis mellifera]
ame-miR-305-5p	rna16951	gene7319	LOC552433	ATP-binding cassette sub-family B member 8, mitochondrial [Apis mellifera]
ame-miR-12-5p	rna16961	gene7324	LOC409020	inaD-like protein [Apis mellifera]
ame-miR-283-5p	rna16963	gene7326	LOC107964958	uncharacterized protein LOC107964958 [Apis mellifera]
ame-miR-210-3p	rna16967	gene7327	LOC100576640	uncharacterized protein LOC100576640 isoform X1 [Apis mellifera]
ame-miR-263b-5p	rna1697	gene741	LOC726944	ATP-binding cassette sub-family G member 4 isoform X1 [Apis mellifera]
ame-miR-283-5p	rna16973	gene7329	LOC100576679	PREDICTED: uncharacterized protein LOC107226138 [Neodiprion lecontei]
ame-miR-993-3p	rna16975	gene7330	LOC409515	long-chain-fatty-acid--CoA ligase 4 isoform X1 [Apis mellifera]
ame-miR-305-5p	rna17052	gene7350	LOC411879	PREDICTED: WD repeat-containing protein 82-like [Apis dorsata]
ame-miR-305-5p	rna17069	gene7363	LOC725076	Protein bicaudal D [Apis cerana cerana]
ame-miR-12-5p	rna17081	gene7369	LOC411371	microtubule-associated protein RP/EB family member 1 isoform X1 [Apis mellifera]
ame-miR-283-5p	rna17102	gene7375	LOC409804	serine/threonine-protein phosphatase PP1-beta catalytic subunit isoform X1 [Apis mellifera]
ame-miR-283-5p	rna17117	gene7382	LOC412768	protein takeout [Apis mellifera]
ame-miR-8-3p	rna17130	gene7393	LOC412764	MFS-type transporter SLC18B1 [Apis mellifera]
ame-miR-305-5p	rna17150	gene7402	LOC411833	la protein homolog [Apis mellifera]
ame-miR-92b-3p	rna17174	gene7414	LOC100577561	uncharacterized protein LOC100577561 [Apis mellifera]
ame-miR-11-3p	rna17205	gene7429	LOC552341	N-alpha-acetyltransferase 30 [Apis mellifera]
ame-miR-79-3p	rna17227	gene7440	LOC724937	zinc finger CCCH domain-containing protein 14 [Apis mellifera]
ame-miR-31a-5p	rna17231	gene7443	LOC552340	glypican-4 isoform X1 [Apis mellifera]
ame-miR-932-5p	rna1726	gene752	LOC100578820	Hemicentin-1 [Apis cerana cerana]
ame-miR-3791-3p	rna17267	gene7461	LOC100579026	uncharacterized protein LOC100579026 [Apis mellifera]
ame-miR-932-5p	rna17278	gene7465	LOC552345	gamma-1-syntrophin isoform X1 [Apis mellifera]
ame-miR-305-5p	rna17304	gene7477	LOC726030	transmembrane protein 214-A [Apis mellifera]
ame-miR-12-5p	rna17315	gene7485	LOC552173	kinesin-like protein costa [Apis mellifera]
ame-miR-8-3p	rna17316	gene7486	LOC726167	lipopolysaccharide-induced tumor necrosis factor-alpha factor homolog [Apis mellifera]
ame-miR-305-5p	rna17319	gene7487	nAChRa2	nicotinic acetylcholine receptor alpha2 subunit precursor [Apis mellifera]
ame-miR-31a-5p	rna17324	gene7489	LOC100578091	uncharacterized protein LOC100578091 [Apis mellifera]
ame-miR-6052-5p	rna17327	gene7491	LOC100576702	uncharacterized protein LOC100576702 [Apis mellifera]
ame-miR-6052-5p	rna17328	gene7492	LOC726288	uncharacterized protein LOC726288 [Apis mellifera]
ame-miR-932-5p	rna17336	gene7496	LOC726382	uncharacterized protein LOC726382 [Apis mellifera]
ame-miR-6052-5p	rna1734	gene753	LOC412721	nuclear pore complex protein Nup154 isoform X1 [Apis mellifera]
ame-miR-3785-3p	rna17348	gene7504	LOC413917	alpha-1,2-mannosyltransferase ALG9 [Apis mellifera]
ame-miR-283-5p	rna17365	gene7514	LOC107964950	PREDICTED: splicing factor 3B subunit 6-like protein [Apis cerana]
ame-miR-305-5p	rna17366	gene7515	LOC100577409	solute carrier organic anion transporter family member 3A1 [Apis mellifera]
ame-miR-12-5p	rna17374	gene7523	LOC726750	fibroin heavy chain isoform X3 [Apis mellifera]
ame-miR-8-3p	rna17387	gene7532	LOC100577667	WAS/WASL-interacting protein family member 3 [Apis mellifera]
ame-miR-305-5p	rna17389	gene7534	brp	bruchpilot [Apis mellifera]
ame-miR-92b-3p	rna17401	gene7539	LOC551265	PREDICTED: LIX1-like protein isoform X1 [Apis cerana]
ame-miR-11-3p	rna17403	gene7540	LOC411327	G1/S-specific cyclin-E1 [Apis mellifera]
ame-miR-210-3p	rna17418	gene7549	LOC409007	heterogeneous nuclear ribonucleoprotein K isoform X1 [Apis mellifera]
ame-miR-92b-3p	rna17432	gene7554	5-HT2alpha	serotonin receptor isoform X1 [Apis mellifera]
ame-miR-31a-5p	rna17438	gene7555	LOC409006	arrestin red cell isoform X2 [Apis mellifera]
ame-miR-11-3p	rna17444	gene7557	LOC409004	ras-related protein Rab6 isoform X1 [Bombus impatiens]
ame-miR-932-5p	rna17446	gene7558	NLG-3	neuroligin 3 isoform X1 [Apis mellifera]
ame-miR-31a-5p	rna17449	gene7560	LOC724358	uncharacterized protein LOC724358 isoform X1 [Apis mellifera]
ame-miR-8-3p	rna17461	gene7565	LOC724521	uncharacterized protein LOC724521 [Apis mellifera]
ame-miR-932-5p	rna17466	gene7568	LOC100578860	zinc finger protein 512B-like [Apis mellifera]
ame-miR-6052-5p	rna1747	gene759	LOC551976	calcium-binding mitochondrial carrier protein SCaMC-2 isoform X1 [Apis mellifera]
ame-miR-3770-5p	rna17484	gene7579	LOC411315	visual system homeobox 2 isoform X1 [Apis mellifera]
ame-miR-932-5p	rna17493	gene7583	LOC113219014	uncharacterized protein LOC113219014 [Apis mellifera]
ame-miR-3785-3p	rna17521	gene7601	LOC102655429	proline-rich protein 36-like [Apis mellifera]
ame-miR-92b-3p	rna17526	gene7605	LOC102655512	uncharacterized protein LOC102655512 [Apis mellifera]
ame-miR-932-5p	rna17539	gene7616	LOC408996	1-phosphatidylinositol 4,5-bisphosphate phosphodiesterase [Apis mellifera]
ame-miR-8-3p	rna17544	gene7619	Dop3	D2-like dopamine receptor [Apis mellifera]
ame-miR-932-5p	rna17551	gene7621	LOC726106	zwei Ig domain protein zig-8 isoform X1 [Apis mellifera]
ame-miR-31a-5p	rna17562	gene7625	LOC724178	uncharacterized protein LOC724178 [Apis mellifera]
ame-miR-283-5p	rna17574	gene7632	LOC725336	longitudinals lacking protein, isoforms A/B/D/L isoform X12 [Apis mellifera]
ame-miR-8-3p	rna17628	gene7640	Psq	pipsqueak [Apis mellifera]
ame-miR-210-3p	rna17629	gene7641	LOC107964937	putative uncharacterized protein DDB_G0271982 [Apis mellifera]
ame-miR-932-5p	rna17642	gene7649	LOC409231	dipeptidase 1 isoform X1 [Apis mellifera]
ame-miR-3770-5p	rna1771	gene769	LOC409860	GPI ethanolamine phosphate transferase 3 isoform X1 [Apis mellifera]
ame-miR-283-5p	rna17712	gene7667	LOC409357	PREDICTED: LOW QUALITY PROTEIN: COP9 signalosome complex subunit 1-like [Apis dorsata]
ame-miR-11-3p	rna17713	gene7668	LOC726215	uncharacterized protein LOC726215 [Apis mellifera]
ame-miR-11-3p	rna17723	gene7676	LOC100576504	uncharacterized protein LOC100576504 isoform X1 [Apis mellifera]
ame-miR-6052-5p	rna17731	gene7679	LOC552643	transmembrane protein adipocyte-associated 1 homolog isoform X1 [Apis mellifera]
ame-miR-210-3p	rna17734	gene7680	LOC408988	uncharacterized protein LOC408988 isoform X1 [Apis mellifera]
ame-miR-79-3p	rna17754	gene7684	LOC100576355	uncharacterized protein LOC100576355 isoform X1 [Apis mellifera]
ame-miR-6052-5p	rna17759	gene7686	LOC102653654	helix-loop-helix protein 1 [Bombus impatiens]
ame-miR-283-5p	rna1777	gene772	LOC726743	doublesex- and mab-3-related transcription factor A2 [Apis mellifera]
ame-miR-79-3p	rna17773	gene7695	LOC551093	V-type proton ATPase catalytic subunit A [Apis mellifera]
ame-miR-305-5p	rna17775	gene7696	LOC551264	PREDICTED: upstream stimulatory factor 1-like isoform X1 [Dufourea novaeangliae]
ame-miR-210-3p	rna17782	gene7700	LOC409073	equilibrative nucleoside transporter 4 [Apis mellifera]
ame-miR-11-3p	rna17783	gene7701	LOC409409	serine/threonine-protein kinase dyf-5 isoform X1 [Apis mellifera]
ame-miR-12-5p	rna17815	gene7713	LOC100578345	uncharacterized protein LOC100578345 isoform X1 [Apis mellifera]
ame-miR-3791-3p	rna17820	gene7714	LOC100578798	uncharacterized protein LOC100578798 [Apis mellifera]
ame-miR-3770-5p	rna17821	gene7715	LOC100578770	uncharacterized protein LOC100578770 [Apis mellifera]
ame-miR-3715-5p	rna17854	gene7735	LOC408981	activating transcription factor 3 isoform X1 [Apis mellifera]
ame-miR-11-3p	rna17863	gene7742	LOC726991	kinesin light chain isoform X2 [Apis mellifera]
ame-miR-79-3p	rna17871	gene7743	LOC727000	protein sprint isoform X11 [Apis mellifera]
ame-miR-210-3p	rna17890	gene7746	Obp2	odorant binding protein 2 precursor [Apis mellifera]
ame-miR-283-5p	rna17900	gene7752	LOC408976	glycogen synthase kinase-3 beta isoform X10 [Apis mellifera]
ame-miR-210-3p	rna17924	gene7754	LOC724269	connectin [Apis mellifera]
ame-miR-305-5p	rna17957	gene7765	LOC100578212	tektin-3 [Apis mellifera]
ame-miR-31a-5p	rna18052	gene7811	SsRbeta	signal sequence receptor beta [Apis mellifera]
ame-miR-210-3p	rna18053	gene7812	LOC413242	bifunctional heparan sulfate N-deacetylase/N-sulfotransferase isoform X1 [Apis mellifera]
ame-miR-11-3p	rna18066	gene7819	LOC100576134	uncharacterized protein LOC100576134 isoform X1 [Apis mellifera]
ame-miR-263b-5p	rna18071	gene7823	LOC408264	netrin receptor UNC5C isoform X1 [Apis mellifera]
ame-miR-305-5p	rna18092	gene7831	LOC100578783	uncharacterized protein LOC100578783 [Apis mellifera]
ame-miR-305-5p	rna18123	gene7839	LOC412475	knirps-related protein [Apis mellifera]
ame-miR-283-5p	rna18145	gene7845	LOC102656656	uncharacterized protein LOC102656656 [Apis mellifera]
ame-miR-92b-3p	rna18147	gene7846	LOC413510	SNF-related serine/threonine-protein kinase [Apis mellifera]
ame-miR-79-3p	rna18164	gene7853	LOC408303	PREDICTED: protein lifeguard 1-like isoform X1 [Apis dorsata]
ame-miR-210-3p	rna18180	gene7861	LOC100578068	lateral signaling target protein 2 homolog [Apis mellifera]
ame-miR-6052-5p	rna18193	gene7867	LOC409920	ubiquitin-conjugating enzyme E2 variant 2 [Apis mellifera]
ame-miR-305-5p	rna18196	gene7869	LOC410015	hypothetical protein APICC_07050 [Apis cerana cerana]
ame-miR-932-5p	rna18212	gene7876	LOC725046	uncharacterized protein LOC725046 isoform X1 [Apis mellifera]
ame-miR-8-3p	rna18226	gene7878	LOC409849	fasciclin-2 isoform X1 [Apis mellifera]
ame-miR-6052-5p	rna18240	gene7888	LOC102654242	shematrin-like protein 1 [Apis mellifera]
ame-miR-305-5p	rna18241	gene7889	LOC724150	B-cell lymphoma/leukemia 11B isoform X1 [Apis mellifera]
ame-miR-305-5p	rna18249	gene7893	LOC413101	PREDICTED: histone acetyltransferase Tip60-like [Apis dorsata]
ame-miR-263b-5p	rna18251	gene7894	LOC410006	uncharacterized protein LOC410006 isoform X1 [Apis mellifera]
ame-miR-283-5p	rna18260	gene7897	LOC409869	kinesin-like protein KIF13B isoform X5 [Bombus terrestris]
ame-miR-11-3p	rna18272	gene7901	LOC409670	protein tyrosine phosphatase type IVA 1 isoform X3 [Apis mellifera]
ame-miR-3770-5p	rna18308	gene7916	LOC412101	uncharacterized protein LOC412101 isoform X1 [Apis mellifera]
ame-miR-8-3p	rna18316	gene7919	LOC724907	1-acyl-sn-glycerol-3-phosphate acyltransferase alpha [Apis mellifera]
ame-miR-6052-5p	rna18318	gene7921	LOC410158	adenylyl cyclase-associated protein 1 isoform X1 [Apis mellifera]
ame-miR-210-3p	rna18352	gene7932	LOC412863	histone demethylase UTY [Apis mellifera]
ame-miR-3791-3p	rna18407	gene7962	LOC726179	protein sister of odd and bowel-like [Apis mellifera]
ame-miR-92b-3p	rna18420	gene7969	LOC724872	uncharacterized protein LOC724872 isoform X1 [Apis mellifera]
ame-miR-31a-5p	rna18428	gene7973	5-HT2beta	serotonin receptor [Apis mellifera]
ame-miR-6052-5p	rna18441	gene7981	LOC413544	peptidylprolyl isomerase domain and WD repeat-containing protein 1 isoform X1 [Apis mellifera]
ame-miR-92b-3p	rna18447	gene7984	LOC551733	amyloid-beta-like protein [Apis mellifera]
ame-miR-92b-3p	rna18453	gene7988	LOC413683	Arf-GAP with SH3 domain, ANK repeat and PH domain-containing protein 2, partial [Eufriesea mexicana]
ame-miR-3715-5p	rna18457	gene7989	LOC409472	protein Smaug homolog 1 [Apis mellifera]
ame-miR-11-3p	rna18459	gene7991	LOC551787	HMG box transcription factor BBX isoform X1 [Apis mellifera]
ame-miR-305-5p	rna18462	gene7993	LOC551726	inositol-tetrakisphosphate 1-kinase [Apis mellifera]
ame-miR-305-5p	rna18465	gene7995	LOC409876	Interferon regulatory factor 2-binding protein-like [Eufriesea mexicana]
ame-miR-305-5p	rna18494	gene8010	LOC409159	PREDICTED: G-protein coupled receptor moody-like isoform X1 [Apis dorsata]
ame-miR-92b-3p	rna18502	gene8015	LOC409522	cell division cycle protein 27 homolog [Apis mellifera]
ame-miR-305-5p	rna18528	gene8031	LOC410236	hillarin isoform X3 [Apis mellifera]
ame-miR-263b-5p	rna18553	gene8043	LOC550998	carbohydrate sulfotransferase 11 [Apis mellifera]
ame-miR-263b-5p	rna18626	gene8078	LOC107965055	vicilin-like seed storage protein At2g18540 [Apis mellifera]
ame-miR-210-3p	rna18632	gene8084	LOC410233	extracellular sulfatase SULF-1 homolog isoform X1 [Apis mellifera]
ame-miR-263b-5p	rna18641	gene8086	LOC410234	UDP-glucuronic acid decarboxylase 1 [Apis mellifera]
ame-miR-305-5p	rna1866	gene800	LOC409401	cyclic AMP-responsive element-binding protein 1 isoform X10 [Apis mellifera]
ame-miR-3770-5p	rna18661	gene8094	LOC724333	beta-1-syntrophin isoform X1 [Apis mellifera]
ame-miR-283-5p	rna18664	gene8095	LOC408299	purine nucleoside phosphorylase isoform X1 [Apis mellifera]
ame-miR-12-5p	rna18673	gene8101	LOC551498	uncharacterized protein LOC551498 isoform X1 [Apis mellifera]
ame-miR-283-5p	rna18675	gene8102	LOC411506	LOW QUALITY PROTEIN: dynein assembly factor 4, axonemal-like [Apis mellifera]
ame-miR-283-5p	rna18696	gene8115	LOC409390	cAMP-dependent protein kinase type II regulatory subunit isoform X1 [Apis mellifera]
ame-miR-932-5p	rna18708	gene8123	LOC100577759	uncharacterized protein LOC100577759 isoform X1 [Apis mellifera]
ame-miR-3791-3p	rna18714	gene8125	LOC410001	regulating synaptic membrane exocytosis protein 2 isoform X6 [Apis mellifera]
ame-miR-6052-5p	rna18745	gene8131	LOC551666	PREDICTED: uncharacterized protein LOC102679122 [Apis dorsata]
ame-miR-283-5p	rna18755	gene8137	LOC551488	uncharacterized protein LOC551488 [Apis mellifera]
ame-miR-932-5p	rna18770	gene8145	LOC725654	cell growth regulator with RING finger domain protein 1 isoform X1 [Apis mellifera]
ame-miR-6052-5p	rna18774	gene8146	LOC725686	CDC42 small effector protein homolog [Apis mellifera]
ame-miR-3785-3p	rna18788	gene8152	LOC725886	F-box/LRR-repeat protein 2 [Apis mellifera]
ame-miR-305-5p	rna18815	gene8166	LOC412914	uncharacterized protein LOC412914 isoform X1 [Apis mellifera]
ame-miR-31a-5p	rna18834	gene8175	LOC102655479	putative uncharacterized protein DDB_G0271606 isoform X1 [Apis mellifera]
ame-miR-305-5p	rna18859	gene8179	LOC414027	N-alpha-acetyltransferase 20 isoform X1 [Apis mellifera]
ame-miR-31a-5p	rna18861	gene8180	LOC552688	PREDICTED: acyl-CoA:lysophosphatidylglycerol acyltransferase 1-like isoform X1 [Apis dorsata]
ame-miR-263b-5p	rna18875	gene8187	LOC409361	PREDICTED: dopamine N-acetyltransferase-like isoform X1 [Apis dorsata]
ame-miR-263b-5p	rna18880	gene8190	LOC552522	alpha-(1,6)-fucosyltransferase [Apis mellifera]
ame-miR-12-5p	rna18888	gene8197	LOC410216	Reticulocalbin-2 [Apis cerana cerana]
ame-miR-3770-5p	rna18889	gene8198	LOC724908	Krueppel-like factor 11 [Apis mellifera]
ame-miR-283-5p	rna18902	gene8204	LOC725082	uncharacterized protein LOC725082 isoform X1 [Apis mellifera]
ame-miR-6052-5p	rna18910	gene8208	LOC410211	four and a half LIM domains protein 2 isoform X10 [Apis mellifera]
ame-miR-6040-3p	rna18930	gene8210	LOC408295	probable serine/threonine-protein kinase DDB_G0282963 isoform X1 [Apis mellifera]
ame-miR-932-5p	rna18939	gene8212	LOC552276	uncharacterized protein LOC552276 isoform X1 [Apis mellifera]
ame-miR-3785-3p	rna18957	gene8223	LOC411785	akirin-2 [Apis mellifera]
ame-miR-3770-5p	rna18970	gene8232	LOC410204	titin isoform X1 [Apis mellifera]
ame-miR-31a-5p	rna18987	gene8237	LOC410207	dihydropyrimidine dehydrogenase [NADP(+)] [Apis mellifera]
ame-miR-283-5p	rna19009	gene8250	LOC726488	ubiquitin carboxyl-terminal hydrolase 10 [Apis mellifera]
ame-miR-3791-3p	rna19011	gene8252	LOC100577603	PREDICTED: POU domain protein CF1A [Apis florea]
ame-miR-79-3p	rna19017	gene8256	LOC100577672	probable serine/threonine-protein kinase DDB_G0283337 isoform X1 [Apis mellifera]
ame-miR-12-5p	rna19043	gene8263	LOC410170	protein FAM13A [Apis mellifera]
ame-miR-210-3p	rna19053	gene8267	LOC100576882	uncharacterized protein LOC100576882 [Apis mellifera]
ame-miR-305-5p	rna19084	gene8279	LOC408282	uncharacterized protein LOC408282 isoform X1 [Apis mellifera]
ame-miR-8-3p	rna19100	gene8283	LOC724626	uncharacterized protein LOC724626 [Apis mellifera]
ame-miR-283-5p	rna19104	gene8286	LOC724724	ATP-dependent 6-phosphofructokinase isoform X1 [Apis mellifera]
ame-miR-6052-5p	rna19113	gene8287	LOC102655329	14-3-3 protein zeta isoform X2 [Apis mellifera]
ame-miR-283-5p	rna19119	gene8289	LOC410201	phosphatidate phosphatase LPIN3 isoform X1 [Apis mellifera]
ame-miR-210-3p	rna19124	gene8293	LOC107965037	probable serine/threonine-protein kinase DDB_G0278845 isoform X1 [Apis mellifera]
ame-miR-210-3p	rna19154	gene8312	LOC725389	box A-binding factor isoform X1 [Apis mellifera]
ame-miR-11-3p	rna1916	gene814	LOC724495	growth hormone secretagogue receptor type 1 isoform X1 [Apis mellifera]
ame-miR-3785-3p	rna19165	gene8315	LOC408284	mitochondrial import receptor subunit TOM40 homolog 1 [Apis mellifera]
ame-miR-92b-3p	rna19182	gene8324	LOC411366	uncharacterized protein LOC411366 [Apis mellifera]
ame-miR-305-5p	rna19196	gene8334	LOC100576472	E3 ubiquitin-protein ligase Su(dx) [Apis mellifera]
ame-miR-92b-3p	rna19212	gene8340	LOC413504	PREDICTED: serine/threonine-protein kinase mig-15-like isoform X1 [Apis dorsata]
ame-miR-263b-5p	rna19237	gene8347	LOC726017	lachesin isoform X1 [Apis mellifera]
ame-miR-11-3p	rna19263	gene8359	LOC100577138	dual 3',5'-cyclic-AMP and -GMP phosphodiesterase 11 isoform X1 [Apis mellifera]
ame-miR-92b-3p	rna19300	gene8375	LOC726321	uncharacterized protein LOC726321 [Apis mellifera]
ame-miR-6052-5p	rna19307	gene8377	LOC726273	ralBP1-associated Eps domain-containing protein 1 isoform X1 [Apis mellifera]
ame-miR-8-3p	rna19309	gene8378	LOC410122	glyceraldehyde-3-phosphate dehydrogenase 2 [Apis mellifera]
ame-miR-3785-3p	rna19317	gene8383	LOC551793	uncharacterized protein LOC551793 isoform X1 [Apis mellifera]
ame-miR-11-3p	rna19326	gene8387	LOC726414	protein windpipe [Apis mellifera]
ame-miR-12-5p	rna19340	gene8393	LOC409649	solute carrier organic anion transporter family member 5A1 isoform X1 [Apis mellifera]
ame-miR-92b-3p	rna19350	gene8399	LOC107965070	uncharacterized protein LOC107965070 isoform X1 [Apis mellifera]
ame-miR-31a-5p	rna19377	gene8415	LOC551360	transcription factor Ken 2 isoform X1 [Apis mellifera]
ame-miR-932-5p	rna19388	gene8419	LOC100577165	uncharacterized protein LOC100577165 isoform X1 [Apis mellifera]
ame-miR-6052-5p	rna19398	gene8424	LOC413441	dnaJ homolog subfamily C member 3 [Apis mellifera]
ame-miR-283-5p	rna19424	gene8434	LOC725877	beta carbonic anhydrase 1 isoform X1 [Apis mellifera]
ame-miR-8-3p	rna19428	gene8436	LOC724453	serine/threonine-protein kinase PAK 3 isoform X1 [Apis mellifera]
ame-miR-8-3p	rna19437	gene8439	LOC100576130	PREDICTED: diuretic hormone 44 [Apis cerana]
ame-miR-305-5p	rna19446	gene8446	LOC410183	1-phosphatidylinositol 3-phosphate 5-kinase isoform X1 [Apis mellifera]
ame-miR-11-3p	rna19463	gene8451	LOC724458	achaete-scute complex protein T3 [Apis mellifera]
ame-miR-3715-5p	rna19476	gene8453	LOC100578780	helix-loop-helix protein delilah [Apis mellifera]
ame-miR-283-5p	rna19484	gene8458	LOC410178	disks large homolog 5 isoform X1 [Apis mellifera]
ame-miR-305-5p	rna19504	gene8461	CytC	cytochrome c [Apis mellifera]
ame-miR-6052-5p	rna19521	gene8473	LOC107965825	PREDICTED: uncharacterized protein LOC108002231 isoform X2 [Apis cerana]
ame-miR-263b-5p	rna19524	gene8475	LOC551784	probable actin-related protein 2/3 complex subunit 2 [Apis mellifera]
ame-miR-263b-5p	rna19525	gene8476	LOC412355	diacylglycerol kinase eta isoform X1 [Apis mellifera]
ame-miR-210-3p	rna19534	gene8478	LOC409170	polycomb protein suz12-B isoform X1 [Apis mellifera]
ame-miR-11-3p	rna19538	gene8480	LOC551435	protein disulfide-isomerase [Apis mellifera]
ame-miR-11-3p	rna19598	gene8503	LOC409921	zinc finger protein Elbow [Apis mellifera]
ame-miR-79-3p	rna19609	gene8511	LOC413736	serine/threonine-protein kinase SIK2 isoform X1 [Apis mellifera]
ame-miR-210-3p	rna19613	gene8514	LOC551447	mannose-6-phosphate isomerase [Apis mellifera]
ame-miR-3715-5p	rna19635	gene8526	LOC410291	dipeptidase 1 [Apis mellifera]
ame-miR-11-3p	rna19656	gene8537	LOC413309	hypothetical protein APICC_07852 [Apis cerana cerana]
ame-miR-283-5p	rna19664	gene8540	LOC551838	rho GTPase-activating protein 1 isoform X1 [Apis mellifera]
ame-miR-932-5p	rna19704	gene8559	LOC724799	(E3-independent) E2 ubiquitin-conjugating enzyme UBE2O [Apis mellifera]
ame-miR-932-5p	rna19733	gene8573	LOC725243	kielin/chordin-like protein [Apis mellifera]
ame-miR-305-5p	rna19740	gene8577	LOC725194	cytosolic endo-beta-N-acetylglucosaminidase isoform X1 [Apis mellifera]
ame-miR-11-3p	rna19750	gene8583	LOC411889	putative serine protease K12H4.7 [Apis mellifera]
ame-miR-6052-5p	rna19763	gene8588	LOC727447	nuclear pore complex protein Nup153 isoform X1 [Apis mellifera]
ame-miR-305-5p	rna19771	gene8591	LOC552468	MATH and LRR domain-containing protein PFE0570w-like isoform X1 [Apis mellifera]
ame-miR-79-3p	rna19776	gene8592	LOC100578739	RYamide receptor isoform X1 [Apis mellifera]
ame-miR-11-3p	rna19805	gene8599	LOC725614	aryl hydrocarbon receptor nuclear translocator-like protein 1 isoform X1 [Apis mellifera]
ame-miR-6052-5p	rna19824	gene8605	LOC725750	uncharacterized protein LOC725750 isoform X1 [Apis mellifera]
ame-miR-305-5p	rna1983	gene846	LOC726920	Signal peptidase complex subunit 1 [Habropoda laboriosa]
ame-miR-79-3p	rna19834	gene8608	LOC100578162	uncharacterized protein LOC100578162 [Apis mellifera]
ame-miR-31a-5p	rna1986	gene848	LOC102656611	glycine-rich cell wall structural protein-like [Apis mellifera]
ame-miR-3785-3p	rna19860	gene8618	LOC408337	uncharacterized protein LOC408337 isoform X10 [Apis mellifera]
ame-miR-92b-3p	rna1987	gene849	LOC102656640	uncharacterized protein LOC102656640 [Apis mellifera]
ame-miR-12-5p	rna19878	gene8624	LOC408339	uncharacterized protein LOC408339 isoform X1 [Apis mellifera]
ame-miR-263b-5p	rna1988	gene850	LOC102656669	ctenidin-1-like [Apis mellifera]
ame-miR-305-5p	rna19986	gene8678	LOC413567	L-xylulose reductase [Apis mellifera]
ame-miR-12-5p	rna20017	gene8691	LOC413680	epsin-2 isoform X1 [Apis mellifera]
ame-miR-3791-3p	rna20037	gene8697	LOC409124	twisted gastrulation protein homolog 1-A isoform X1 [Apis mellifera]
ame-miR-6052-5p	rna20063	gene8711	LOC409323	uncharacterized protein LOC409323 [Apis mellifera]
ame-miR-283-5p	rna2007	gene862	LOC410718	puratrophin-1 isoform X4 [Apis mellifera]
ame-miR-932-5p	rna20103	gene8725	LOC100578246	myosin-7B isoform X2 [Apis mellifera]
ame-miR-12-5p	rna20115	gene8732	LOC408343	potassium voltage-gated channel protein Shaker isoform X2 [Apis mellifera]
ame-miR-993-3p	rna20139	gene8740	LOC725924	leucine-rich repeat-containing protein 24 [Apis mellifera]
ame-miR-11-3p	rna20151	gene8747	LOC411585	E3 ubiquitin-protein ligase NRDP1 isoform X1 [Apis mellifera]
ame-miR-6052-5p	rna20178	gene8761	LOC727510	lactosylceramide 4-alpha-galactosyltransferase isoform X1 [Apis mellifera]
ame-miR-305-5p	rna20181	gene8762	LOC726993	cytohesin-1 isoform X1 [Apis mellifera]
ame-miR-92b-3p	rna20207	gene8778	LOC724287	protein rhomboid isoform X1 [Apis mellifera]
ame-miR-210-3p	rna20213	gene8781	LOC107965233	tetratricopeptide repeat protein 39C-like isoform X1 [Apis mellifera]
ame-miR-11-3p	rna20216	gene8782	LOC551883	voltage-dependent T-type calcium channel subunit alpha-1G isoform X1 [Apis mellifera]
ame-miR-11-3p	rna20265	gene8803	LOC410134	Blood vessel epicardial substance [Apis cerana cerana]
ame-miR-305-5p	rna20269	gene8804	LOC724715	lisH domain-containing protein FOPNL isoform X1 [Apis mellifera]
ame-miR-932-5p	rna20286	gene8810	LOC552823	malonyl-CoA decarboxylase, mitochondrial isoform X1 [Apis mellifera]
ame-miR-932-5p	rna20293	gene8813	LOC724942	putative phosphatidate phosphatase isoform X1 [Apis mellifera]
ame-miR-79-3p	rna20315	gene8823	LOC551140	signal transducing adapter molecule 1 [Apis mellifera]
ame-miR-305-5p	rna20358	gene8850	LOC409470	zinc finger protein 271 isoform X3 [Apis mellifera]
ame-miR-283-5p	rna20375	gene8853	LOC409136	inositol polyphosphate 5-phosphatase E isoform X1 [Apis mellifera]
ame-miR-11-3p	rna20377	gene8854	LOC409332	PREDICTED: ubiquitin carboxyl-terminal hydrolase 7 isoform X1 [Apis cerana]
ame-miR-92b-3p	rna20387	gene8856	LOC411795	PREDICTED: Golgi to ER traffic protein 4 homolog [Apis dorsata]
ame-miR-11-3p	rna20392	gene8857	LOC551162	uncharacterized protein LOC551162 [Apis mellifera]
ame-miR-11-3p	rna204	gene86	LOC113218523	uncharacterized protein LOC113218523 [Apis mellifera]
ame-miR-305-5p	rna20407	gene8863	LOC725084	uncharacterized protein LOC725084 [Apis mellifera]
ame-miR-263b-5p	rna20427	gene8872	LOC412422	mediator of RNA polymerase II transcription subunit 1 isoform X1 [Apis mellifera]
ame-miR-263b-5p	rna20466	gene8888	LOC409512	neural/ectodermal development factor IMP-L2 isoform X1 [Apis mellifera]
ame-miR-283-5p	rna20498	gene8898	LOC100576392	transcriptional regulator Myc-B isoform X2 [Apis mellifera]
ame-miR-263b-5p	rna2050	gene883	LOC725885	Krueppel-like factor 7 [Apis mellifera]
ame-miR-932-5p	rna20502	gene8900	LOC550655	hypothetical protein APICC_00201 [Apis cerana cerana]
ame-miR-6052-5p	rna20506	gene8901	LOC412865	collagen alpha-1(I) chain isoform X10 [Apis mellifera]
ame-miR-8-3p	rna20532	gene8907	LOC410306	ADP-ribosylation factor 2 [Melipona quadrifasciata]
ame-miR-79-3p	rna20549	gene8915	LOC724997	protein naked cuticle homolog 2-like [Apis mellifera]
ame-miR-283-5p	rna20553	gene8917	LOC408347	putative uncharacterized protein DDB_G0277255 [Apis mellifera]
ame-miR-283-5p	rna20556	gene8918	LOC410308	electron transfer flavoprotein subunit beta [Apis mellifera]
ame-miR-8-3p	rna20558	gene8920	LOC724322	PREDICTED: serum response factor-like [Apis cerana]
ame-miR-6052-5p	rna20566	gene8925	LOC413344	exportin-5 [Apis mellifera]
ame-miR-8-3p	rna20584	gene8933	LOC413816	sodium-independent sulfate anion transporter isoform X1 [Apis mellifera]
ame-miR-6052-5p	rna20598	gene8940	LOC550794	26S proteasome regulatory subunit 8 [Apis mellifera]
ame-miR-3791-3p	rna20615	gene8949	E75	ecdysone-induced protein 75 [Apis mellifera]
ame-miR-305-5p	rna20621	gene8951	LOC724955	KH domain-containing protein akap-1 [Apis mellifera]
ame-miR-6052-5p	rna20628	gene8953	LOC412591	calcitonin gene-related peptide type 1 receptor isoform X1 [Apis mellifera]
ame-miR-210-3p	rna20638	gene8955	LOC100577014	uncharacterized protein LOC100577014 [Apis mellifera]
ame-miR-283-5p	rna2065	gene891	LOC411976	sodium/potassium/calcium exchanger 4 isoform X1 [Apis mellifera]
ame-miR-3715-5p	rna20652	gene8962	tra2	PREDICTED: transformer-2 protein homolog alpha-like isoform X4 [Apis dorsata]
ame-miR-932-5p	rna20678	gene8973	LOC727407	cohesin subunit SA-1 isoform X3 [Apis mellifera]
ame-miR-8-3p	rna20681	gene8975	LOC552612	uncharacterized protein LOC552612 [Apis mellifera]
ame-miR-11-3p	rna20688	gene8980	LOC102655407	ATP-dependent RNA helicase p62-like isoform X1 [Apis mellifera]
ame-miR-263b-5p	rna2069	gene892	LOC726238	PREDICTED: LOW QUALITY PROTEIN: voltage-gated potassium channel subunit beta-2 [Acromyrmex echinatior]
ame-miR-79-3p	rna20704	gene8984	LOC100577879	carbonic anhydrase-related protein 10 isoform X1 [Apis mellifera]
ame-miR-3770-5p	rna20707	gene8985	LOC102655564	uncharacterized protein LOC102655564 isoform X2 [Apis mellifera]
ame-miR-210-3p	rna20718	gene8991	LOC552833	PREDICTED: pre-mRNA-splicing regulator female-lethal(2)D-like isoform X2 [Apis dorsata]
ame-miR-993-3p	rna20723	gene8993	LOC413837	kinesin-like protein unc-104 isoform X10 [Apis mellifera]
ame-miR-8-3p	rna20764	gene9006	LOC413667	G2/mitotic-specific cyclin-B3 [Apis mellifera]
ame-miR-305-5p	rna20766	gene9007	LOC413666	peroxisome biogenesis factor 1 isoform X1 [Apis mellifera]
ame-miR-993-3p	rna20769	gene9009	LOC726180	transcription factor Sox-19b-like isoform X2 [Apis mellifera]
ame-miR-11-3p	rna20772	gene9010	LOC102653993	transcription factor Sox-21-B-like [Apis mellifera]
ame-miR-263b-5p	rna20777	gene9014	LOC410315	G-protein-signaling modulator 2 [Apis mellifera]
ame-miR-932-5p	rna20784	gene9018	LOC410318	LOW QUALITY PROTEIN: otoferlin-like [Apis mellifera]
ame-miR-3791-3p	rna20787	gene9020	LOC726415	PREDICTED: LIM/homeobox protein Lhx9-like isoform X1 [Apis florea]
ame-miR-283-5p	rna20790	gene9023	LOC409095	LIM domain-containing protein A isoform X1 [Apis mellifera]
ame-miR-31a-5p	rna208	gene89	LOC724679	uncharacterized protein LOC724679 [Apis mellifera]
ame-miR-263b-5p	rna20803	gene9029	LOC410320	whirlin isoform X1 [Apis mellifera]
ame-miR-210-3p	rna20818	gene9032	LOC408351	uncharacterized protein LOC408351 isoform X1 [Apis mellifera]
ame-miR-263b-5p	rna20829	gene9034	LOC726594	PREDICTED: class E basic helix-loop-helix protein 23 [Apis florea]
ame-miR-92b-3p	rna20832	gene9036	LOC410323	dynein heavy chain 7, axonemal isoform X1 [Apis mellifera]
ame-miR-8-3p	rna20848	gene9046	LOC552753	uncharacterized protein LOC552753 [Apis mellifera]
ame-miR-12-5p	rna20853	gene9048	LOC412750	DNA topoisomerase I, mitochondrial [Apis mellifera]
ame-miR-8-3p	rna20857	gene9049	LOC409396	eukaryotic translation initiation factor 4E-binding protein Mextli isoform X1 [Apis mellifera]
ame-miR-12-5p	rna20860	gene9050	LOC552729	neuroguidin-A-like [Apis mellifera]
ame-miR-993-3p	rna20864	gene9054	LOC410326	Krueppel-like factor 10 [Apis mellifera]
ame-miR-92b-3p	rna20865	gene9055	LOC100577801	zinc finger protein ush isoform X1 [Apis mellifera]
ame-miR-210-3p	rna2089	gene898	LOC411715	phospholipase D3 isoform X1 [Apis mellifera]
ame-miR-283-5p	rna20891	gene9060	LOC410331	transcription elongation factor SPT6-like [Apis mellifera]
ame-miR-11-3p	rna20892	gene9061	LOC552651	Stathmin-4 [Trachymyrmex zeteki]
ame-miR-283-5p	rna20902	gene9064	LOC410332	breast cancer anti-estrogen resistance protein 3 isoform X1 [Apis mellifera]
ame-miR-210-3p	rna20908	gene9067	LOC726896	zinc finger and BTB domain-containing protein 47 [Apis mellifera]
ame-miR-12-5p	rna20909	gene9068	LOC726903	uncharacterized protein LOC726903 [Apis mellifera]
ame-miR-31a-5p	rna20911	gene9069	LOC726913	cytochrome b5 isoform X2 [Apis mellifera]
ame-miR-263b-5p	rna20921	gene9070	LOC552577	junctophilin-1 isoform X1 [Apis mellifera]
ame-miR-210-3p	rna20923	gene9071	LOC107965147	uncharacterized protein LOC107965147 [Apis mellifera]
ame-miR-92b-3p	rna20924	gene9072	LOC408358	RB1-inducible coiled-coil protein 1 isoform X1 [Apis mellifera]
ame-miR-6052-5p	rna20929	gene9073	LOC410334	uncharacterized protein LOC410334 isoform X1 [Apis mellifera]
ame-miR-11-3p	rna20934	gene9076	LOC410336	dipeptidyl aminopeptidase-like protein 6 isoform X1 [Apis mellifera]
ame-miR-12-5p	rna20943	gene9078	LOC408359	MAGUK p55 subfamily member 6 isoform X1 [Apis mellifera]
ame-miR-932-5p	rna20952	gene9081	LOC410338	endoplasmic reticulum-Golgi intermediate compartment protein 3 [Apis mellifera]
ame-miR-8-3p	rna20954	gene9083	LOC410339	transcription termination factor 3, mitochondrial [Apis mellifera]
ame-miR-11-3p	rna20967	gene9089	Ac3	adenylate cyclase 3 [Apis mellifera]
ame-miR-11-3p	rna20972	gene9091	LOC408365	uncharacterized protein LOC408365 isoform X1 [Apis mellifera]
ame-miR-263b-5p	rna20982	gene9098	LOC410341	RNA pseudouridylate synthase domain-containing protein 2 isoform X1 [Apis mellifera]
ame-miR-92b-3p	rna20992	gene9103	LOC552145	repressor of RNA polymerase III transcription MAF1 homolog [Apis mellifera]
ame-miR-79-3p	rna21039	gene9126	LOC410352	chromatin-remodeling ATPase INO80 [Apis mellifera]
ame-miR-3791-3p	rna21077	gene9134	LOC551735	autism susceptibility gene 2 protein isoform X1 [Apis mellifera]
ame-miR-3715-5p	rna21082	gene9136	LOC551707	PREDICTED: RNA-binding protein with serine-rich domain 1-like [Apis florea]
ame-miR-283-5p	rna21085	gene9137	LOC551683	palmitoyltransferase ZDHHC5 isoform X1 [Apis mellifera]
ame-miR-6052-5p	rna2112	gene904	LOC725527	cytochrome b-c1 complex subunit Rieske, mitochondrial [Apis mellifera]
ame-miR-283-5p	rna21141	gene9169	LOC100576742	integrin beta-nu isoform X1 [Apis mellifera]
ame-miR-31a-5p	rna21143	gene9170	LOC100576773	epidermal retinol dehydrogenase 2 [Apis mellifera]
ame-miR-31a-5p	rna21145	gene9172	LOC409260	epidermal retinol dehydrogenase 2 isoform X1 [Apis mellifera]
ame-miR-8-3p	rna21155	gene9177	LOC410253	ataxin-2 homolog isoform X1 [Apis mellifera]
ame-miR-263b-5p	rna2116	gene907	LOC409138	synaptotagmin-7 isoform X1 [Apis mellifera]
ame-miR-993-3p	rna21173	gene9189	LOC408311	catenin delta-2 isoform X10 [Apis mellifera]
ame-miR-210-3p	rna21201	gene9199	mGlutR1	metabotropic glutamate receptor 1 isoform X1 [Apis mellifera]
ame-miR-11-3p	rna21210	gene9200	LOC410257	cysteine protease ATG4C isoform X1 [Apis mellifera]
ame-miR-263b-5p	rna21226	gene9206	LOC410259	nuclear factor 1 A-type isoform X8 [Apis mellifera]
ame-miR-6052-5p	rna21239	gene9209	LOC726301	Actin-related protein 2/3 complex subunit 4 [Habropoda laboriosa]
ame-miR-11-3p	rna21240	gene9210	LOC100577687	nuclear pore complex protein DDB_G0274915 isoform X1 [Apis mellifera]
ame-miR-3715-5p	rna21265	gene9224	LOC107965250	7SK snRNA methylphosphate capping enzyme isoform X1 [Apis mellifera]
ame-miR-8-3p	rna21285	gene9235	TpnCI	PREDICTED: troponin C isoform X1 [Nasonia vitripennis]
ame-miR-12-5p	rna21289	gene9236	LOC409152	NCK-interacting protein with SH3 domain isoform X1 [Apis mellifera]
ame-miR-210-3p	rna21292	gene9237	LOC726875	C2 domain-containing protein 5 isoform X1 [Apis mellifera]
ame-miR-6052-5p	rna21298	gene9239	LOC413942	acyl-CoA synthetase short-chain family member 3, mitochondrial isoform X1 [Apis mellifera]
ame-miR-305-5p	rna21308	gene9244	LOC409919	excitatory amino acid transporter 1 isoform X1 [Apis mellifera]
ame-miR-11-3p	rna21332	gene9249	LOC551073	PREDICTED: single-stranded DNA-binding protein 3-like isoform X1 [Apis dorsata]
ame-miR-79-3p	rna21333	gene9250	LOC408317	uncharacterized protein LOC408317 [Apis mellifera]
ame-miR-11-3p	rna21388	gene9276	LOC724460	uncharacterized protein LOC724460 isoform X1 [Apis mellifera]
ame-miR-283-5p	rna21433	gene9287	LOC551501	fringe glycosyltransferase [Apis mellifera]
ame-miR-92b-3p	rna21468	gene9304	LOC412219	ubiquitin conjugation factor E4 B isoform X1 [Apis mellifera]
ame-miR-305-5p	rna21472	gene9306	LOC409393	serine/threonine-protein kinase mTOR [Apis mellifera]
ame-miR-8-3p	rna21486	gene9314	LOC413822	ubiquitin-conjugating enzyme E2 L3 [Apis mellifera]
ame-miR-11-3p	rna21512	gene9325	LOC409241	prohormone-4 [Apis mellifera]
ame-miR-3785-3p	rna21524	gene9334	LOC107965192	PREDICTED: uncharacterized protein LOC102676065 [Apis dorsata]
ame-miR-283-5p	rna21525	gene9335	LOC409838	PREDICTED: poly(A) RNA polymerase gld-2 homolog A-like isoform X1 [Apis florea]
ame-miR-6052-5p	rna2153	gene914	LOC411850	protein PAT1 homolog 1 isoform X1 [Apis mellifera]
ame-miR-263b-5p	rna21530	gene9336	LOC409839	Regulator of nonsense transcripts 1 [Eufriesea mexicana]
ame-miR-3770-5p	rna21533	gene9337	LOC413259	neurogenic protein big brain [Apis mellifera]
ame-miR-8-3p	rna21557	gene9345	LOC551146	glycine-rich protein DOT1 isoform X1 [Apis mellifera]
ame-miR-283-5p	rna21561	gene9346	LOC413261	serine/threonine-protein kinase polo isoform X1 [Apis mellifera]
ame-miR-8-3p	rna21574	gene9350	LOC550935	PREDICTED: splicing factor 3B subunit 3 [Apis florea]
ame-miR-283-5p	rna21580	gene9354	LOC411553	protein bunched, class 2/F/G isoform isoform X1 [Apis mellifera]
ame-miR-11-3p	rna2161	gene916	LOC412191	protein diaphanous [Apis mellifera]
ame-miR-12-5p	rna21625	gene9371	LOC100820634	potassium voltage-gated channel protein eag-like [Apis mellifera]
ame-miR-92b-3p	rna21654	gene9388	LOC726432	rab GTPase-binding effector protein 1 isoform X1 [Apis mellifera]
ame-miR-31a-5p	rna21674	gene9394	LOC113219121	uncharacterized protein LOC113219121 isoform X1 [Apis mellifera]
ame-miR-305-5p	rna21683	gene9397	LOC100576989	uncharacterized protein DDB_G0283357 [Apis mellifera]
ame-miR-12-5p	rna21695	gene9405	LOC552759	PREDICTED: cyclin-dependent kinase 11A [Apis florea]
ame-miR-12-5p	rna217	gene91	LOC409327	uncharacterized protein LOC409327 isoform X1 [Apis mellifera]
ame-miR-79-3p	rna21710	gene9412	LOC409574	6-phosphofructo-2-kinase/fructose-2,6-bisphosphatase 1 isoform X2 [Apis mellifera]
ame-miR-92b-3p	rna21714	gene9413	LOC102656587	ras-related protein Ral-a isoform X1 [Apis mellifera]
ame-miR-305-5p	rna21733	gene9424	LOC413427	uncharacterized protein LOC413427 isoform X1 [Apis mellifera]
ame-miR-11-3p	rna21739	gene9426	LOC552804	tubulin-specific chaperone cofactor E-like protein isoform X1 [Apis mellifera]
ame-miR-210-3p	rna21745	gene9428	LOC413428	uncharacterized protein LOC413428 [Apis mellifera]
ame-miR-263b-5p	rna21749	gene9430	LOC409904	uncharacterized protein LOC409904 isoform X10 [Apis mellifera]
ame-miR-210-3p	rna21763	gene9435	LOC100578709	uncharacterized protein LOC100578709 isoform X1 [Apis mellifera]
ame-miR-263b-5p	rna21779	gene9441	LOC100578976	decorin isoform X2 [Apis mellifera]
ame-miR-8-3p	rna21782	gene9442	LOC410269	probable multidrug resistance-associated protein lethal(2)03659 [Apis mellifera]
ame-miR-263b-5p	rna21783	gene9443	LOC100578939	single Ig IL-1-related receptor [Apis mellifera]
ame-miR-31a-5p	rna21812	gene9457	LOC725616	prohormone-1 isoform X1 [Apis mellifera]
ame-miR-79-3p	rna21888	gene9478	LOC100577364	FERM, ARHGEF and pleckstrin domain-containing protein 1 isoform X2 [Apis mellifera]
ame-miR-6052-5p	rna21895	gene9481	LOC100578388	uncharacterized protein LOC100578388 isoform X1 [Apis mellifera]
ame-miR-263b-5p	rna21902	gene9484	LOC552542	muskelin [Apis mellifera]
ame-miR-8-3p	rna21926	gene9495	LOC408322	uncharacterized protein LOC408322 [Apis mellifera]
ame-miR-3770-5p	rna21947	gene9505	LOC726019	LOW QUALITY PROTEIN: protein PTHB1-like [Apis mellifera]
ame-miR-31a-5p	rna21955	gene9508	Cdk5	cyclin-dependent kinase 5 [Apis mellifera]
ame-miR-11-3p	rna21960	gene9511	Syx1A	PREDICTED: syntaxin-1A isoform X4 [Apis florea]
ame-miR-932-5p	rna21971	gene9512	LOC410280	putative GTP-binding nuclear protein Ran isoform X2, partial [Cotesia chilonis]
ame-miR-932-5p	rna21974	gene9514	LOC100576279	low-density lipoprotein receptor-related protein 2 isoform X1 [Apis mellifera]
ame-miR-92b-3p	rna21981	gene9518	LOC726486	uncharacterized protein LOC726486 [Apis mellifera]
ame-miR-283-5p	rna220	gene93	LOC724537	ubiquitin carboxyl-terminal hydrolase 36 [Apis mellifera]
ame-miR-11-3p	rna2200	gene935	LOC410717	serine/threonine-protein kinase MARK2 isoform X10 [Apis mellifera]
ame-miR-11-3p	rna22020	gene9527	LOC408333	uncharacterized protein LOC408333 isoform X1 [Apis mellifera]
ame-miR-11-3p	rna22053	gene9537	LOC410353	CUGBP Elav-like family member 4 isoform X10 [Apis mellifera]
ame-miR-12-5p	rna22076	gene9540	LOC413210	cadherin-89D isoform X1 [Apis mellifera]
ame-miR-993-3p	rna22080	gene9541	SIFR	SIFamide receptor [Apis mellifera]
ame-miR-283-5p	rna22106	gene9560	LOC100576839	uncharacterized protein LOC100576839 [Apis mellifera]
ame-miR-305-5p	rna22115	gene9566	LOC552084	oxygen-dependent coproporphyrinogen-III oxidase [Apis mellifera]
ame-miR-8-3p	rna22127	gene9574	LOC725246	uncharacterized protein LOC725246 isoform X1 [Apis mellifera]
ame-miR-283-5p	rna22184	gene9597	LOC100577908	uncharacterized protein LOC100577908 [Apis mellifera]
ame-miR-79-3p	rna2219	gene940	LOC724618	cysteine-rich motor neuron 1 protein [Apis mellifera]
ame-miR-993-3p	rna22190	gene9599	LOC726032	protein unc-80 homolog isoform X10 [Apis mellifera]
ame-miR-3770-5p	rna22249	gene9627	LOC411813	NADP-dependent malic enzyme isoform X1 [Apis mellifera]
ame-miR-11-3p	rna22265	gene9631	LOC727130	PREDICTED: LOW QUALITY PROTEIN: progestin and adipoQ receptor family member 4 [Apis florea]
ame-miR-31a-5p	rna22268	gene9633	LOC107965368	NA
ame-miR-305-5p	rna22273	gene9636	LOC552488	F-box only protein 28 isoform X1 [Apis mellifera]
ame-miR-932-5p	rna22289	gene9644	LOC412735	decaprenyl-diphosphate synthase subunit 1 [Apis mellifera]
ame-miR-305-5p	rna22301	gene9652	LOC551103	probable pyruvate dehydrogenase E1 component subunit alpha, mitochondrial isoform X1 [Apis mellifera]
ame-miR-6052-5p	rna22304	gene9654	LOC411807	uncharacterized protein LOC411807 isoform X1 [Apis mellifera]
ame-miR-8-3p	rna22392	gene9698	LOC412260	serine/threonine-protein kinase SIK3-like isoform X1 [Apis mellifera]
ame-miR-8-3p	rna22399	gene9701	LOC551198	serine/threonine-protein kinase STK11 isoform X1 [Apis mellifera]
ame-miR-283-5p	rna22410	gene9710	BBIP1	LMBR1 domain-containing protein 2 homolog [Apis mellifera]
ame-miR-305-5p	rna22416	gene9714	LOC412878	DNA N6-methyl adenine demethylase isoform X1 [Apis mellifera]
ame-miR-6052-5p	rna22458	gene9737	Fstl5	follistatin-like 5 isoform X1 [Apis mellifera]
ame-miR-3770-5p	rna22465	gene9739	LOC100578562	uncharacterized protein LOC100578562 [Apis mellifera]
ame-miR-12-5p	rna22492	gene9750	LOC408373	phosphatidylinositol 4-kinase beta [Apis mellifera]
ame-miR-283-5p	rna22493	gene9751	LOC410357	protein ST7 homolog [Apis mellifera]
ame-miR-283-5p	rna22495	gene9753	LOC408374	mucin-5AC [Apis mellifera]
ame-miR-6052-5p	rna225	gene96	LOC100577325	uncharacterized protein LOC100577325 isoform X1 [Apis mellifera]
ame-miR-932-5p	rna22548	gene9777	LOC410362	MOXD1 homolog 2 [Apis mellifera]
ame-miR-8-3p	rna2255	gene952	LOC726172	Apoptosis inhibitor IAP [Apis cerana cerana]
ame-miR-12-5p	rna22556	gene9784	LOC410363	uncharacterized protein LOC410363 isoform X1 [Apis mellifera]
ame-miR-3791-3p	rna22567	gene9786	LOC551737	Synapsin [Apis cerana cerana]
ame-miR-305-5p	rna22569	gene9787	LOC100576956	metalloproteinase inhibitor 3 [Apis mellifera]
ame-miR-8-3p	rna22575	gene9791	LOC410365	L-ascorbate oxidase [Apis mellifera]
ame-miR-11-3p	rna22584	gene9797	LOC102653922	organic cation transporter protein [Apis mellifera]
ame-miR-263b-5p	rna22588	gene9800	LOC410368	cadherin-23 [Apis mellifera]
ame-miR-92b-3p	rna22596	gene9806	LOC725353	neurotrophin 1 [Apis mellifera]
ame-miR-31a-5p	rna22606	gene9811	LOC552121	N(G),N(G)-dimethylarginine dimethylaminohydrolase 1 isoform X1 [Apis mellifera]
ame-miR-210-3p	rna22618	gene9818	LOC409783	uncharacterized protein LOC409783 isoform X1 [Apis mellifera]
ame-miR-79-3p	rna2266	gene956	LOC411996	uncharacterized protein LOC411996 [Apis mellifera]
ame-miR-283-5p	rna22678	gene9846	LOC727050	phosphatidylserine decarboxylase proenzyme, mitochondrial [Apis mellifera]
ame-miR-11-3p	rna22679	gene9847	LOC412309	ras-related C3 botulinum toxin substrate 1 [Apis mellifera]
ame-miR-79-3p	rna22686	gene9852	LOC409168	26S proteasome non-ATPase regulatory subunit 13 [Apis mellifera]
ame-miR-8-3p	rna22703	gene9855	LOC552265	rho GTPase-activating protein 32 [Apis mellifera]
ame-miR-92b-3p	rna22710	gene9856	LOC724801	brain-specific homeobox protein homolog [Apis mellifera]
ame-miR-8-3p	rna22712	gene9858	LOC724727	homeobox protein PKNOX2 isoform X1 [Apis mellifera]
ame-miR-263b-5p	rna22726	gene9866	FAR1	fatty acyl-CoA reductase 1 [Apis mellifera]
ame-miR-932-5p	rna22743	gene9871	LOC552725	N-acetylglucosamine-1-phosphotransferase subunits alpha/beta isoform X1 [Apis mellifera]
ame-miR-3785-3p	rna22751	gene9873	LOC102654968	uncharacterized protein LOC102654968 isoform X1 [Apis mellifera]
ame-miR-11-3p	rna22754	gene9875	LOC552718	protein son of sevenless isoform X1 [Apis mellifera]
ame-miR-305-5p	rna22757	gene9876	LOC552711	anoctamin-4 isoform X1 [Apis mellifera]
ame-miR-932-5p	rna22764	gene9879	LOC552694	tyrosine-protein phosphatase non-receptor type 5 isoform X1 [Apis mellifera]
ame-miR-3715-5p	rna22778	gene9882	LOC410371	calcium-transporting ATPase sarcoplasmic/endoplasmic reticulum type isoform X1 [Apis mellifera]
ame-miR-11-3p	rna22794	gene9886	LOC408381	sodium- and chloride-dependent betaine transporter isoform X2 [Apis mellifera]
ame-miR-31a-5p	rna22796	gene9887	LOC410373	leucine-rich repeat-containing protein 15 [Apis mellifera]
ame-miR-932-5p	rna2280	gene963	LOC409910	PREDICTED: ras-like GTP-binding protein Rho1 isoform X2 [Apis florea]
ame-miR-8-3p	rna22839	gene9902	LOC551591	carboxy-terminal domain RNA polymerase II polypeptide A small phosphatase 1 [Apis mellifera]
ame-miR-92b-3p	rna22896	gene9921	LOC726471	SET domain-containing protein SmydA-8 isoform X1 [Apis mellifera]
ame-miR-92b-3p	rna22898	gene9922	LOC552765	zinc finger CCCH domain-containing protein 13 [Apis mellifera]
ame-miR-8-3p	rna22903	gene9926	LOC726524	chromodomain-helicase-DNA-binding protein 7 isoform X1 [Apis mellifera]
ame-miR-263b-5p	rna22938	gene9941	LOC726709	LOW QUALITY PROTEIN: uncharacterized protein LOC726709 [Apis mellifera]
ame-miR-12-5p	rna22948	gene9947	LOC410386	tolloid-like protein 1 isoform X1 [Apis mellifera]
ame-miR-8-3p	rna22976	gene9958	LOC552190	prisilkin-39 isoform X1 [Apis mellifera]
ame-miR-283-5p	rna22982	gene9962	LOC410019	uncharacterized protein KIAA1109 isoform X10 [Apis mellifera]
ame-miR-305-5p	rna23	gene11	LOC726450	nuclear hormone receptor FTZ-F1 [Apis mellifera]
ame-miR-92b-3p	rna23005	gene9967	LOC102655436	uncharacterized protein LOC102655436 [Apis mellifera]
ame-miR-993-3p	rna23006	gene9968	LOC724243	fasciclin-3 isoform X1 [Apis mellifera]
ame-miR-263b-5p	rna23030	gene9978	LOC413224	sn1-specific diacylglycerol lipase alpha isoform X1 [Apis mellifera]
ame-miR-305-5p	rna23044	gene9982	LOC724546	sodium-coupled monocarboxylate transporter 1 [Apis mellifera]
ame-miR-11-3p	rna23053	gene9984	LOC412116	RNA-binding protein 45 isoform X1 [Apis mellifera]
ame-miR-305-5p	rna23064	gene9991	LOC413753	uncharacterized protein LOC413753 isoform X1 [Apis mellifera]
ame-miR-3770-5p	rna23097	gene9998	LOC410393	alkaline phosphatase isoform X1 [Apis mellifera]
ame-miR-932-5p	rna231	gene100	LOC725343	alkyldihydroxyacetonephosphate synthase [Apis mellifera]
ame-miR-305-5p	rna2311	gene972	LOC552221	F-BAR domain only protein 2 isoform X10 [Apis mellifera]
ame-miR-11-3p	rna23114	gene10004	LOC412180	septin-1 isoform X1 [Apis mellifera]
ame-miR-305-5p	rna23116	gene10005	LOC409379	eukaryotic translation initiation factor 4H isoform X1 [Apis mellifera]
ame-miR-305-5p	rna23128	gene10014	LOC410398	insulin-like growth factor 2 mRNA-binding protein 1 isoform X2 [Apis mellifera]
ame-miR-305-5p	rna23146	gene10021	LOC102655102	uncharacterized protein LOC102655102 [Apis mellifera]
ame-miR-12-5p	rna23147	gene10022	LOC102654959	myb-like protein Q [Apis mellifera]
ame-miR-210-3p	rna23182	gene10037	LOC726247	protein vestigial isoform X1 [Apis mellifera]
ame-miR-6040-3p	rna23240	gene10074	LOC102656271	uncharacterized protein LOC102656271 isoform X1 [Apis mellifera]
ame-miR-932-5p	rna2325	gene973	LOC725819	prolyl 3-hydroxylase 2 isoform X1 [Apis mellifera]
ame-miR-12-5p	rna23269	gene10089	LOC552030	uncharacterized protein LOC552030 [Apis mellifera]
ame-miR-6052-5p	rna23289	gene10104	LOC552062	PREDICTED: protein argonaute-2 isoform X1 [Apis florea]
ame-miR-3715-5p	rna23343	gene10123	LOC726370	uncharacterized protein LOC726370 isoform X1 [Apis mellifera]
ame-miR-932-5p	rna23348	gene10128	LOC100577451	PREDICTED: glycolipid transfer protein [Apis cerana]
ame-miR-932-5p	rna2337	gene977	LOC413650	nuclear RNA export factor 1 [Apis mellifera]
ame-miR-3785-3p	rna23380	gene10143	arm	armadillo segment polarity protein isoform X1 [Bombus terrestris]
ame-miR-3785-3p	rna2340	gene979	LOC410009	cadherin-related tumor suppressor isoform X1 [Apis mellifera]
ame-miR-8-3p	rna23401	gene10153	LOC551650	syntenin-1 isoform X1 [Apis mellifera]
ame-miR-3791-3p	rna23422	gene10158	LOC408402	acetyl-coenzyme A transporter 1 [Apis mellifera]
ame-miR-210-3p	rna23425	gene10159	LOC551796	cationic amino acid transporter 4 [Apis mellifera]
ame-miR-3770-5p	rna2343	gene982	LOC552032	uncharacterized protein C1orf198 homolog [Apis mellifera]
ame-miR-210-3p	rna23436	gene10162	LOC551895	serine/threonine-protein kinase 17A isoform X1 [Apis mellifera]
ame-miR-3715-5p	rna23457	gene10172	LOC409846	GMP synthase [glutamine-hydrolyzing] [Apis mellifera]
ame-miR-11-3p	rna23464	gene10176	LOC409845	potassium voltage-gated channel subfamily H member 8 isoform X1 [Apis mellifera]
ame-miR-31a-5p	rna23477	gene10182	LOC552146	transcription factor Sp9 isoform X1 [Apis mellifera]
ame-miR-283-5p	rna23483	gene10185	LOC552209	calmodulin-A isoform X2 [Apis mellifera]
ame-miR-993-3p	rna23495	gene10187	Br-c	broad-complex [Apis mellifera]
ame-miR-263b-5p	rna23511	gene10190	LOC100577045	uncharacterized protein LOC100577045 isoform X1 [Apis mellifera]
ame-miR-3785-3p	rna2352	gene986	LOC412117	mediator of RNA polymerase II transcription subunit 15 isoform X1 [Apis mellifera]
ame-miR-8-3p	rna23536	gene10204	LOC100576671	polycomb group protein Psc isoform X1 [Apis mellifera]
ame-miR-3791-3p	rna23544	gene10207	LOC102654165	transmembrane protein 132C isoform X2 [Apis mellifera]
ame-miR-305-5p	rna2356	gene987	LOC726115	D-2-hydroxyglutarate dehydrogenase, mitochondrial [Apis mellifera]
ame-miR-3791-3p	rna23561	gene10217	LOC552578	uncharacterized protein LOC552578 [Apis mellifera]
ame-miR-283-5p	rna23563	gene10219	LOC100577348	uncharacterized protein LOC100577348 isoform X1 [Apis mellifera]
ame-miR-11-3p	rna23570	gene10222	LOC725290	transcription factor CP2-like protein 1 isoform X1 [Apis mellifera]
ame-miR-932-5p	rna23582	gene10225	LOC725501	deoxyuridine 5'-triphosphate nucleotidohydrolase isoform X3 [Apis mellifera]
ame-miR-12-5p	rna23585	gene10227	LOC408405	uncharacterized protein LOC408405 isoform X1 [Apis mellifera]
ame-miR-263b-5p	rna23597	gene10232	LOC410423	uncharacterized protein LOC410423 isoform X1 [Apis mellifera]
ame-miR-3715-5p	rna23601	gene10233	LOC410424	pyruvate dehydrogenase (acetyl-transferring) kinase, mitochondrial [Apis mellifera]
ame-miR-6052-5p	rna23605	gene10235	LOC550955	PREDICTED: putative gamma-glutamylcyclotransferase CG2811-like isoform X1 [Apis dorsata]
ame-miR-283-5p	rna23610	gene10239	LOC410427	serine/threonine-protein kinase 26 isoform X3 [Apis mellifera]
ame-miR-993-3p	rna23619	gene10241	LOC410428	uncharacterized protein LOC410428 [Apis mellifera]
ame-miR-11-3p	rna23622	gene10244	LOC726093	serine/arginine repetitive matrix protein 2 isoform X4 [Apis mellifera]
ame-miR-11-3p	rna23630	gene10247	LOC408411	transcription factor Sox-2 isoform X1 [Apis mellifera]
ame-miR-263b-5p	rna23666	gene10266	LOC409826	mucin-12 isoform X1 [Apis mellifera]
ame-miR-305-5p	rna23675	gene10271	LOC409829	F-box/LRR-repeat protein 2 isoform X1 [Apis mellifera]
ame-miR-993-3p	rna23684	gene10280	LOC100578617	uncharacterized protein LOC100578617 [Apis mellifera]
ame-miR-263b-5p	rna23686	gene10282	LOC724205	protein AF-9 [Apis mellifera]
ame-miR-305-5p	rna23690	gene10285	LOC102656244	uncharacterized protein LOC102656244 [Apis mellifera]
ame-miR-11-3p	rna23693	gene10286	LOC100578649	uncharacterized protein LOC100578649 isoform X1 [Apis mellifera]
ame-miR-11-3p	rna23695	gene10288	LOC408416	mRNA-decapping enzyme 1B [Apis cerana cerana]
ame-miR-3770-5p	rna23697	gene10289	LOC408417	Serine/threonine-protein phosphatase dullard [Apis cerana cerana]
ame-miR-12-5p	rna23700	gene10291	LOC408418	AP-2 complex subunit mu [Apis mellifera]
ame-miR-92b-3p	rna23701	gene10292	LOC724592	calmodulin-binding transcription activator 2 isoform X1 [Apis mellifera]
ame-miR-12-5p	rna23741	gene10304	LOC413549	chondroitin sulfate synthase 1 [Apis mellifera]
ame-miR-6052-5p	rna23747	gene10305	LOC409961	heterogeneous nuclear ribonucleoprotein 27C isoform X1 [Apis mellifera]
ame-miR-92b-3p	rna23765	gene10311	LOC408421	uncharacterized protein LOC408421 [Apis mellifera]
ame-miR-210-3p	rna23768	gene10313	LOC725354	uncharacterized protein LOC725354 isoform X1 [Apis mellifera]
ame-miR-305-5p	rna23772	gene10314	LOC410442	DNA helicase MCM9 isoform X1 [Apis mellifera]
ame-miR-8-3p	rna23782	gene10318	Foxp	foxP protein isoform X10 [Apis mellifera]
ame-miR-8-3p	rna23815	gene10319	Ripk5	dual serine/threonine and tyrosine protein kinase [Apis mellifera]
ame-miR-3791-3p	rna23818	gene10321	LOC725619	uncharacterized protein LOC725619 [Apis mellifera]
ame-miR-31a-5p	rna23820	gene10323	LOC100577696	fez family zinc finger protein erm-like [Apis mellifera]
ame-miR-12-5p	rna23821	gene10324	LOC725753	transmembrane protein 45B [Apis mellifera]
ame-miR-3715-5p	rna23827	gene10330	LOC551232	probable nuclear hormone receptor HR38 [Apis mellifera]
ame-miR-92b-3p	rna23829	gene10331	LOC410447	importin subunit beta-1 isoform X1 [Apis mellifera]
ame-miR-12-5p	rna2383	gene997	LOC551699	transmembrane protein 145 [Apis mellifera]
ame-miR-6052-5p	rna23830	gene10332	LOC410448	carcinine transporter isoform X1 [Apis mellifera]
ame-miR-92b-3p	rna23836	gene10335	LOC726040	4-coumarate--CoA ligase 1 isoform X1 [Apis mellifera]
ame-miR-6052-5p	rna23853	gene10341	LOC100577543	fez family zinc finger protein 1 [Apis mellifera]
ame-miR-3770-5p	rna23862	gene10346	LOC408427	piezo-type mechanosensitive ion channel component isoform X10 [Apis mellifera]
ame-miR-932-5p	rna23881	gene10352	LOC408429	tensin-1 isoform X11 [Apis mellifera]
ame-miR-12-5p	rna23900	gene10355	LOC410454	putative sodium-dependent multivitamin transporter isoform X1 [Apis mellifera]
ame-miR-283-5p	rna23903	gene10357	LOC726547	broad-complex core protein isoforms 1/2/3/4/5 isoform X3 [Apis mellifera]
ame-miR-11-3p	rna23921	gene10358	LOC408430	voltage-dependent L-type calcium channel subunit beta-1 isoform X4 [Apis mellifera]
ame-miR-3785-3p	rna23939	gene10359	LOC410456	uncharacterized protein LOC410456 isoform X1 [Apis mellifera]
ame-miR-11-3p	rna23947	gene10362	LOC408431	LIM domain-containing protein jub [Apis mellifera]
ame-miR-283-5p	rna23953	gene10368	LOC408432	glutamate decarboxylase isoform X1 [Apis mellifera]
ame-miR-283-5p	rna23960	gene10372	LOC100578023	SIFamide-related peptide [Apis mellifera]
ame-miR-3791-3p	rna23965	gene10375	Dll	distal-less [Apis mellifera]
ame-miR-3791-3p	rna23978	gene10383	LOC410462	uncharacterized protein LOC410462 [Apis mellifera]
ame-miR-3785-3p	rna23983	gene10386	LOC552377	diacylglycerol O-acyltransferase 1 isoform X1 [Apis mellifera]
ame-miR-8-3p	rna23991	gene10388	LOC552354	protein slowmo [Apis mellifera]
ame-miR-3715-5p	rna24003	gene10397	LOC413596	receptor-type guanylate cyclase gcy-4 isoform X1 [Apis mellifera]
ame-miR-305-5p	rna2401	gene1010	LOC724281	probable serine/threonine-protein kinase mps1 [Apis mellifera]
ame-miR-305-5p	rna24016	gene10406	LOC409050	PREDICTED: segment polarity protein dishevelled homolog DVL-3 isoform X2 [Apis cerana]
ame-miR-6040-3p	rna24029	gene10409	LOC409049	paired amphipathic helix protein Sin3a isoform X1 [Apis mellifera]
ame-miR-8-3p	rna24033	gene10411	LOC409230	arf-GAP with coiled-coil, ANK repeat and PH domain-containing protein 2 isoform X1 [Apis mellifera]
ame-miR-11-3p	rna24040	gene10413	Glurb	metabotropic glutamate receptor B isoform X1 [Apis mellifera]
ame-miR-993-3p	rna24057	gene10418	LOC410465	UNC93-like protein [Apis mellifera]
ame-miR-305-5p	rna24067	gene10421	LOC724914	protein hairy [Apis mellifera]
ame-miR-92b-3p	rna24068	gene10422	LOC100576460	EF-hand calcium-binding domain-containing protein 1 [Apis mellifera]
ame-miR-11-3p	rna24071	gene10425	LOC410467	uncharacterized protein LOC410467 [Apis mellifera]
ame-miR-3770-5p	rna24072	gene10426	LOC102655449	NA
ame-miR-31a-5p	rna2408	gene1014	LOC724373	homeobox protein Nkx-2.5-like [Apis mellifera]
ame-miR-3770-5p	rna24096	gene10438	LOC100576843	inner centromere protein [Apis mellifera]
ame-miR-11-3p	rna24098	gene10440	LOC100576879	GATOR complex protein DEPDC5 isoform X10 [Apis mellifera]
ame-miR-263b-5p	rna2410	gene1015	LOC724412	muscle segmentation homeobox [Apis mellifera]
ame-miR-92b-3p	rna24114	gene10444	LOC410470	putative polypeptide N-acetylgalactosaminyltransferase 9 isoform X1 [Apis mellifera]
ame-miR-31a-5p	rna2412	gene1016	LOC724539	probable serine/threonine-protein kinase irlB isoform X2 [Apis mellifera]
ame-miR-210-3p	rna24135	gene10450	LOC100578423	uncharacterized protein LOC100578423 isoform X1 [Apis mellifera]
ame-miR-6052-5p	rna24160	gene10464	LOC724961	PREDICTED: protein drumstick isoform X1 [Acromyrmex echinatior]
ame-miR-305-5p	rna24164	gene10467	LOC725053	protein odd-skipped [Apis mellifera]
ame-miR-3785-3p	rna24165	gene10468	LOC408438	insulin receptor substrate 1-B isoform X1 [Apis mellifera]
ame-miR-11-3p	rna24171	gene10470	For	cGMP-dependent protein kinase foraging isoform X2 [Apis mellifera]
ame-miR-3791-3p	rna24177	gene10472	LOC724120	paired mesoderm homeobox protein 2B [Apis mellifera]
ame-miR-305-5p	rna2419	gene1019	LOC724587	nucleotide exchange factor SIL1 [Apis mellifera]
ame-miR-12-5p	rna24191	gene10480	LOC551272	talin-1 isoform X1 [Apis mellifera]
ame-miR-8-3p	rna2420	gene1020	LOC410710	zinc transporter ZIP13 homolog isoform X1 [Apis mellifera]
ame-miR-6052-5p	rna2426	gene1023	LOC413672	hexosaminidase D [Apis mellifera]
ame-miR-3791-3p	rna24261	gene10511	LOC409715	bumetanide-sensitive sodium-(potassium)-chloride cotransporter [Apis mellifera]
ame-miR-210-3p	rna24266	gene10513	LOC412876	pyruvate carboxylase, mitochondrial isoform X1 [Apis mellifera]
ame-miR-932-5p	rna24268	gene10514	LOC100577322	cell wall integrity and stress response component 2 [Apis mellifera]
ame-miR-283-5p	rna24274	gene10517	LOC725393	protein TIS11 [Apis mellifera]
[truncated: 826 more rows]

## Sheet: Table S7
Table S7 GO enrichment analysis of predicted target genes of differentially expressed miRNAs confirmed in the NB vs. FB comparison
[truncated: 697 more rows]

[truncated: 5 more sheets: Table S8, Table S9, Table S10, Table S11, Table S12]
